# Supplementary material for: Penta­cobalt(II) divanadium(III) tetrakis(diphosphate), Co5V2(P2O7)4
Source: Acta Crystallogr Sect E Struct Rep Online. 2013 Apr 10;69(Pt 5):i26. doi: 10.1107/S1600536813008507 (PMC3647784; doi:10.1107/S1600536813008507)
Supplement: Supplementary file 1 [file e-69-00i26-sup1.cif]

##############################################################################
#                                                                            #
# This CIF contains the data in a paper accepted for publication in          #
# Acta Crystallographica Section E. It conforms to the requirements of       #
# Notes for Authors for Acta Crystallographica Section E, and has been       #
# peer reviewed under the auspices of the IUCr Commission on Journals.       #
#                                                                            #
# Full details of the Crystallographic Information File format               #
# are given in the paper "The Crystallographic Information File (CIF):       #
# a New Standard Archive File for Crystallography" by S. R. Hall, F. H.      #
# Allen and I. D. Brown [Acta Cryst. (1991), A47, 655-685].                  #
#                                                                            #
# The current version of the core CIF dictionary is obtainable from          #
# ftp://ftp.iucr.org/pub/cif_core.dic.                                       #
#                                                                            #
# Software is freely available for graphical display of the structure(s)     #
# in this CIF. For information consult the CIF software page                 #
# http://www.iucr.org/resources/cif/software.                                #
#                                                                            #
# This file may be used for bona fide research purposes within the           #
# scientific community so long as proper attribution is given to the journal # 
# article from which it was obtained.                                        #
#                                                                            #
##############################################################################
data_I
_audit_creation_method     'WinGX routine CIF_UPDATE'
_chemical_name_systematic
;
Pentacobalt(II) divanadium(III) tetrakis(diphosphate)
;
_chemical_formula_sum     'Co5 O28 P8 V2'
_chemical_formula_structural     'Co5 V2 (P2 O7)4'
_chemical_formula_iupac     'Co5 V2 (P2 O7)4'
_chemical_formula_weight     1092.29
_symmetry_space_group_name_hall     'C 2c 2'
_space_group_crystal_system     orthorhombic
_space_group_name_H-M_alt     'C 2 2 21'
_space_group_name_Hall     'C 2c 2'
loop_
    _space_group_symop_operation_xyz
    'x, y, z'
    '-x, -y, z+1/2'
    'x, -y, -z'
    '-x, y, -z+1/2'
    'x+1/2, y+1/2, z'
    '-x+1/2, -y+1/2, z+1/2'
    'x+1/2, -y+1/2, -z'
    '-x+1/2, y+1/2, -z+1/2'
_cell_length_a     8.3551(4)
_cell_length_b     9.7067(5)
_cell_length_c     23.8555(11)
_cell_angle_alpha     90
_cell_angle_beta     90
_cell_angle_gamma     90
_cell_volume     1934.69(16)
_cell_formula_units_Z     4
_cell_measurement_reflns_used     4330
_cell_measurement_theta_min     1.0
_cell_measurement_theta_max     29.13
_cell_measurement_temperature     293(2)
_cell_measurement_pressure     101.3
_exptl_crystal_description     isometric
_exptl_crystal_colour     pink
_exptl_crystal_size_max     0.08
_exptl_crystal_size_mid     0.08
_exptl_crystal_size_min     0.08
_exptl_crystal_density_diffrn     3.75
_exptl_crystal_density_method     'not measured'
_exptl_crystal_F_000     2100
_exptl_absorpt_coefficient_mu     5.921
_exptl_absorpt_correction_type     multi-scan
_exptl_absorpt_process_details     '(Blessing, 1995)'
_exptl_absorpt_correction_T_min     0.495
_exptl_absorpt_correction_T_max     0.6469
_exptl_special_details
;
To reach the desired data resolution with the given experimental setup the image
plate had been tilted by 15 degrees. This is also the explanation for the
asymmetrie in the upper and lower limits of observed <i>hkl</i> values.
;
_diffrn_ambient_temperature     293(2)
_diffrn_radiation_type     MoK\a
_diffrn_radiation_wavelength     0.71073
_diffrn_radiation_source     'sealed X-ray tube, 12 x 0.4 mm long-fine focus'
_diffrn_radiation_monochromator     graphite
_diffrn_measurement_device_type     'Stoe IPDS 2T 2-circle goniometer'
_diffrn_measurement_method     'profile data from \q/2\q scans'
_diffrn_reflns_number     9445
_diffrn_reflns_av_R_equivalents     0.0822
_diffrn_reflns_theta_min     3.64
_diffrn_reflns_theta_max     34.14
_diffrn_reflns_theta_full     34.14
_diffrn_measured_fraction_theta_max     0.967
_diffrn_measured_fraction_theta_full     0.967
_diffrn_reflns_limit_h_min     -12
_diffrn_reflns_limit_h_max     12
_diffrn_reflns_limit_k_min     -13
_diffrn_reflns_limit_k_max     15
_diffrn_reflns_limit_l_min     -28
_diffrn_reflns_limit_l_max     35
_diffrn_standards_number     0
_diffrn_standards_decay_%     ?
_refine_special_details
;
Refinement of <i>F</i>^2^ against ALL reflections. The weighted <i>R</i>-factor
<i>wR</i> and goodness of fit <i>S</i> are based on <i>F</i>^2^, conventional
<i>R</i>-factors <i>R</i> are based on <i>F</i>, with <i>F</i> set to zero for
negative <i>F</i>^2^. The threshold expression of <i>F</i>^2^ >
\s(<i>F</i>^2^) is used only for calculating <i>R</i>-factors(gt) <i>etc</i>.
and is not relevant to the choice of reflections for refinement.
<i>R</i>-factors based on <i>F</i>^2^ are statistically about twice as large
as those based on <i>F</i>, and <i>R</i>- factors based on ALL data will be
even larger.
;
_reflns_number_total     3800
_reflns_number_gt     2832
_reflns_threshold_expression     I>2\s(I)
_refine_ls_structure_factor_coef     Fsqd
_refine_ls_matrix_type     full
_refine_ls_R_factor_all     0.0701
_refine_ls_R_factor_gt     0.0462
_refine_ls_wR_factor_ref     0.1099
_refine_ls_goodness_of_fit_ref     0.92
_refine_ls_restrained_S_all     0.92
_refine_ls_number_reflns     3800
_refine_ls_number_parameters     201
_refine_ls_number_restraints     1
_refine_ls_hydrogen_treatment     .
_refine_ls_weighting_scheme     calc
_refine_ls_weighting_details
                 'calc w=1/[\s^2^(Fo^2^)+(0.0575P)^2^] where P=(Fo^2^+2Fc^2^)/3'
_atom_sites_solution_primary     direct
_atom_sites_solution_secondary     difmap
_refine_ls_shift/su_max     0.058
_refine_ls_shift/su_mean     0
_refine_diff_density_max     1.022
_refine_diff_density_min     -1.167
_refine_ls_extinction_method     'SHELXL97 (Sheldrick, 2008)'
_refine_ls_extinction_coef     0.00114(15)
_refine_ls_abs_structure_details     'Flack (1983), 2275 Friedel pairs'
_refine_ls_abs_structure_Flack     -0.02(2)
loop_
    _atom_type_symbol
    _atom_type_description
    _atom_type_scat_dispersion_real
    _atom_type_scat_dispersion_imag
    _atom_type_scat_source
    Co Co 0.3494 0.9721 'International Tables Vol C Tables 4.2.6.8 and 6.1.1.4'
    O O 0.0106 0.006 'International Tables Vol C Tables 4.2.6.8 and 6.1.1.4'
    P P 0.1023 0.0942 'International Tables Vol C Tables 4.2.6.8 and 6.1.1.4'
    V V 0.3005 0.5294 'International Tables Vol C Tables 4.2.6.8 and 6.1.1.4'
_computing_data_collection     '<i>X-AREA</i> (Stoe & Cie, 2002)'
_computing_cell_refinement     '<i>X-AREA</i> (Stoe & Cie, 2002)'
_computing_data_reduction     '<i>XRED</i> (Stoe & Cie, 2002)'
_computing_structure_solution     'SHELXS97 (Sheldrick, 2008)'
_computing_structure_refinement     'SHELXL97 (Sheldrick, 2008)'
_computing_molecular_graphics     'DIAMOND (Brandenburg, 2008)'
_computing_publication_material     'WinGX (Farrugia, 2012)'
loop_
    _atom_site_type_symbol
    _atom_site_label
    _atom_site_fract_x
    _atom_site_fract_y
    _atom_site_fract_z
    _atom_site_U_iso_or_equiv
    _atom_site_adp_type
    _atom_site_calc_flag
    _atom_site_refinement_flags
    _atom_site_occupancy
    _atom_site_disorder_assembly
    _atom_site_disorder_group
    Co Co1 -0.08177(13) 0 -0.5 0.0231(3) Uani d S 1 . .
    Co Co2 -0.06997(9) -0.35558(9) -0.38065(4) 0.01028(16) Uani d P 0.3452(5) .
                                                                               .
    V V2 -0.06997(9) -0.35558(9) -0.38065(4) 0.01028(16) Uani d P 0.6548(5) . .
    Co Co3 0.29241(13) 0 -0.5 0.0162(3) Uani d SP 0.934(19) . .
    V V3 0.29241(13) 0 -0.5 0.0162(3) Uani d SP 0.066(19) . .
    Co Co4 0 -0.71981(12) -0.25 0.0106(3) Uani d SP 0.72(2) . .
    V V4 0 -0.71981(12) -0.25 0.0106(3) Uani d SP 0.28(2) . .
    Co Co5 0.31161(9) -0.36011(9) -0.35848(4) 0.0146(2) Uani d P 0.827(12) . .
    V V5 0.31161(9) -0.36011(9) -0.35848(4) 0.0146(2) Uani d P 0.173(12) . .
    P P1 0.09658(15) -0.29386(13) -0.49912(6) 0.0084(2) Uani d . 1 . .
    P P2 0.11867(16) -0.05623(14) -0.37555(6) 0.0088(3) Uani d . 1 . .
    P P3 0.10814(15) -0.64697(13) -0.37996(6) 0.0075(2) Uani d . 1 . .
    P P4 0.23708(16) -0.46167(13) -0.23058(6) 0.0088(2) Uani d . 1 . .
    O O1 0.1176(4) -0.4895(4) -0.37362(15) 0.0091(7) Uani d . 1 . .
    O O2 0.1166(5) -0.2135(4) -0.37347(17) 0.0128(7) Uani d . 1 . .
    O O3 0.1028(4) -0.1378(4) -0.49593(17) 0.0119(7) Uani d . 1 . .
    O O4 0.1778(5) -0.5885(4) -0.25902(18) 0.0148(8) Uani d . 1 . .
    O O5 0.0296(5) -0.3310(4) -0.55996(17) 0.0161(8) Uani d . 1 . .
    O O6 -0.2299(4) -0.5048(4) -0.40502(16) 0.0119(7) Uani d . 1 . .
    O O7 -0.1713(4) -0.8684(4) -0.27171(17) 0.0121(7) Uani d . 1 . .
    O O8 -0.0110(5) -0.7125(4) -0.33991(17) 0.0144(8) Uani d . 1 . .
    O O9 0.1241(4) -0.0051(4) -0.31260(17) 0.0138(7) Uani d . 1 . .
    O O10 -0.0396(4) -0.3561(4) -0.46426(16) 0.0116(7) Uani d . 1 . .
    O O11 -0.2444(5) 0.1430(5) -0.48668(19) 0.0174(8) Uani d . 1 . .
    O O12 0.4680(4) -0.4907(5) -0.39934(16) 0.0132(7) Uani d . 1 . .
    O O13 -0.2302(5) -0.2113(4) -0.38130(18) 0.0131(7) Uani d . 1 . .
    O O14 0.1101(5) -0.3849(4) -0.19772(17) 0.0132(7) Uani d . 1 . .
loop_
    _atom_site_aniso_label
    _atom_site_aniso_U_11
    _atom_site_aniso_U_22
    _atom_site_aniso_U_33
    _atom_site_aniso_U_12
    _atom_site_aniso_U_13
    _atom_site_aniso_U_23
    Co1 0.0073(4) 0.0060(4) 0.0559(9) 0 0 -0.0023(5)
    Co2 0.0092(3) 0.0085(3) 0.0131(4) 0.0004(3) -0.0003(3) 0.0004(3)
    V2 0.0092(3) 0.0085(3) 0.0131(4) 0.0004(3) -0.0003(3) 0.0004(3)
    Co3 0.0109(5) 0.0116(5) 0.0260(7) 0 0 -0.0022(5)
    V3 0.0109(5) 0.0116(5) 0.0260(7) 0 0 -0.0022(5)
    Co4 0.0102(5) 0.0075(5) 0.0140(6) 0 0.0005(4) 0
    V4 0.0102(5) 0.0075(5) 0.0140(6) 0 0.0005(4) 0
    Co5 0.0118(3) 0.0124(4) 0.0197(4) -0.0005(3) 0.0000(3) -0.0020(3)
    V5 0.0118(3) 0.0124(4) 0.0197(4) -0.0005(3) 0.0000(3) -0.0020(3)
    P1 0.0081(5) 0.0056(5) 0.0114(6) 0.0001(4) 0.0015(5) 0.0001(5)
    P2 0.0078(5) 0.0064(5) 0.0123(7) -0.0010(4) -0.0001(5) -0.0002(5)
    P3 0.0081(5) 0.0043(5) 0.0100(5) 0.0012(5) -0.0004(5) 0.0004(5)
    P4 0.0086(6) 0.0070(5) 0.0107(6) -0.0016(4) 0.0009(5) 0.0008(4)
    O1 0.0080(14) 0.0060(15) 0.0132(18) 0.0023(14) 0.0035(14) 0.0015(14)
    O2 0.0141(16) 0.0110(17) 0.0133(19) -0.0008(15) 0.0011(16) 0.0030(15)
    O3 0.0112(16) 0.0081(15) 0.0162(18) 0.0030(14) -0.0014(16) 0.0017(16)
    O4 0.0163(18) 0.0109(17) 0.017(2) -0.0048(15) 0.0022(16) -0.0004(15)
    O5 0.0145(18) 0.019(2) 0.0147(19) -0.0017(15) 0.0007(16) -0.0063(16)
    O6 0.0106(15) 0.0094(16) 0.0157(18) -0.0007(15) 0.0007(14) -0.0009(14)
    O7 0.0112(15) 0.0103(17) 0.0148(18) -0.0009(14) -0.0018(14) 0.0043(15)
    O8 0.0179(19) 0.0112(18) 0.0142(18) -0.0027(15) -0.0001(16) -0.0004(15)
    O9 0.0102(15) 0.0141(17) 0.0171(19) -0.0014(15) 0.0002(14) -0.0024(16)
    O10 0.0116(16) 0.0128(17) 0.0104(17) 0.0014(15) 0.0032(14) 0.0001(15)
    O11 0.0107(16) 0.0112(17) 0.030(2) 0.0046(15) 0.0018(16) 0.0011(17)
    O12 0.0080(15) 0.0157(18) 0.0158(19) -0.0022(14) 0.0008(14) 0.0036(16)
    O13 0.0114(16) 0.0065(16) 0.021(2) 0.0020(13) -0.0019(16) -0.0014(15)
    O14 0.0122(16) 0.0170(19) 0.0102(17) 0.0015(15) 0.0014(15) -0.0011(14)
_geom_special_details
;
All e.s.d.'s (except the e.s.d. in the dihedral angle between two l.s. planes)
are estimated using the full covariance matrix. The cell e.s.d.'s are taken
into account individually in the estimation of e.s.d.'s in distances, angles
and torsion angles; correlations between e.s.d.'s in cell parameters are only
used when they are defined by crystal symmetry. An approximate (isotropic)
treatment of cell e.s.d.'s is used for estimating e.s.d.'s involving l.s.
planes.
;
loop_
    _geom_bond_atom_site_label_1
    _geom_bond_atom_site_label_2
    _geom_bond_site_symmetry_2
    _geom_bond_distance
    _geom_bond_publ_flag
    Co1 O11 . 1.968(4) .
    Co1 O11 3_554 1.968(4) .
    Co1 O3 3_554 2.044(4) .
    Co1 O3 . 2.044(4) .
    Co2 O14 4_554 1.921(4) .
    Co2 O13 . 1.937(4) .
    Co2 O10 . 2.010(4) .
    Co2 O1 . 2.043(3) .
    Co2 O6 . 2.055(4) .
    Co2 O2 . 2.089(4) .
    Co3 O3 3_554 2.075(4) .
    Co3 O3 . 2.075(4) .
    Co3 O10 7_544 2.156(4) .
    Co3 O10 5 2.156(4) .
    Co3 O6 7_544 2.274(4) .
    Co3 O6 5 2.274(4) .
    Co4 O4 4_554 1.969(4) .
    Co4 O4 . 1.969(4) .
    Co4 O7 . 2.097(4) .
    Co4 O7 4_554 2.097(4) .
    Co4 O8 . 2.148(4) .
    Co4 O8 4_554 2.148(4) .
    Co5 O12 . 2.065(4) .
    Co5 O7 5 2.076(4) .
    Co5 O1 . 2.082(4) .
    Co5 O8 5 2.109(4) .
    Co5 O2 . 2.192(4) .
    P1 O11 5_545 1.493(4) .
    P1 O3 . 1.518(4) .
    P1 O10 . 1.533(4) .
    P1 O5 . 1.597(4) .
    P2 O12 5_455 1.520(4) .
    P2 O2 . 1.527(4) .
    P2 O6 5 1.531(4) .
    P2 O9 . 1.582(4) .
    P3 O13 5_545 1.489(4) .
    P3 O8 . 1.519(4) .
    P3 O1 . 1.538(4) .
    P3 O5 3_544 1.591(4) .
    P4 O4 . 1.490(4) .
    P4 O14 . 1.515(4) .
    P4 O7 5 1.539(4) .
    P4 O9 8_544 1.608(4) .
loop_
    _geom_angle_atom_site_label_1
    _geom_angle_atom_site_label_2
    _geom_angle_atom_site_label_3
    _geom_angle_site_symmetry_1
    _geom_angle_site_symmetry_3
    _geom_angle
    _geom_angle_publ_flag
    O11 Co1 O11 . 3_554 92.7(3) .
    O11 Co1 O3 . 3_554 93.86(16) .
    O11 Co1 O3 3_554 3_554 167.12(17) .
    O11 Co1 O3 . . 167.12(17) .
    O11 Co1 O3 3_554 . 93.86(16) .
    O3 Co1 O3 3_554 . 82.0(2) .
    O14 Co2 O13 4_554 . 89.68(18) .
    O14 Co2 O10 4_554 . 170.85(19) .
    O13 Co2 O10 . . 94.66(17) .
    O14 Co2 O1 4_554 . 87.68(16) .
    O13 Co2 O1 . . 172.15(17) .
    O10 Co2 O1 . . 89.03(15) .
    O14 Co2 O6 4_554 . 93.29(17) .
    O13 Co2 O6 . . 93.32(16) .
    O10 Co2 O6 . . 78.44(16) .
    O1 Co2 O6 . . 94.22(15) .
    O14 Co2 O2 4_554 . 98.53(17) .
    O13 Co2 O2 . . 92.24(16) .
    O10 Co2 O2 . . 89.36(16) .
    O1 Co2 O2 . . 80.85(15) .
    O6 Co2 O2 . . 166.96(16) .
    O3 Co3 O3 3_554 . 80.5(2) .
    O3 Co3 O10 3_554 7_544 153.63(15) .
    O3 Co3 O10 . 7_544 95.61(15) .
    O3 Co3 O10 3_554 5 95.62(15) .
    O3 Co3 O10 . 5 153.62(15) .
    O10 Co3 O10 7_544 5 98.8(2) .
    O3 Co3 O6 3_554 7_544 82.97(15) .
    O3 Co3 O6 . 7_544 89.84(15) .
    O10 Co3 O6 7_544 7_544 70.88(14) .
    O10 Co3 O6 5 7_544 115.74(14) .
    O3 Co3 O6 3_554 5 89.84(15) .
    O3 Co3 O6 . 5 82.97(15) .
    O10 Co3 O6 7_544 5 115.73(14) .
    O10 Co3 O6 5 5 70.88(14) .
    O6 Co3 O6 7_544 5 170.60(19) .
    O4 Co4 O4 4_554 . 99.4(3) .
    O4 Co4 O7 4_554 . 87.52(17) .
    O4 Co4 O7 . . 158.93(16) .
    O4 Co4 O7 4_554 4_554 158.93(16) .
    O4 Co4 O7 . 4_554 87.52(17) .
    O7 Co4 O7 . 4_554 93.1(2) .
    O4 Co4 O8 4_554 . 93.18(17) .
    O4 Co4 O8 . . 84.36(17) .
    O7 Co4 O8 . . 75.35(15) .
    O7 Co4 O8 4_554 . 107.37(16) .
    O4 Co4 O8 4_554 4_554 84.36(17) .
    O4 Co4 O8 . 4_554 93.18(17) .
    O7 Co4 O8 . 4_554 107.37(16) .
    O7 Co4 O8 4_554 4_554 75.35(15) .
    O8 Co4 O8 . 4_554 176.2(2) .
    O12 Co5 O7 . 5 113.79(16) .
    O12 Co5 O1 . . 92.30(15) .
    O7 Co5 O1 5 . 101.71(15) .
    O12 Co5 O8 . 5 94.11(16) .
    O7 Co5 O8 5 5 76.62(15) .
    O1 Co5 O8 . 5 173.51(15) .
    O12 Co5 O2 . . 142.34(16) .
    O7 Co5 O2 5 . 103.80(15) .
    O1 Co5 O2 . . 77.59(14) .
    O8 Co5 O2 5 . 96.63(16) .
    O11 P1 O3 5_545 . 111.7(2) .
    O11 P1 O10 5_545 . 113.0(2) .
    O3 P1 O10 . . 113.1(2) .
    O11 P1 O5 5_545 . 113.6(2) .
    O3 P1 O5 . . 106.4(2) .
    O10 P1 O5 . . 98.3(2) .
    O12 P2 O2 5_455 . 114.9(3) .
    O12 P2 O6 5_455 5 112.1(2) .
    O2 P2 O6 . 5 110.5(2) .
    O12 P2 O9 5_455 . 104.3(2) .
    O2 P2 O9 . . 106.4(2) .
    O6 P2 O9 5 . 108.1(2) .
    O13 P3 O8 5_545 . 115.6(2) .
    O13 P3 O1 5_545 . 111.9(2) .
    O8 P3 O1 . . 112.8(2) .
    O13 P3 O5 5_545 3_544 107.4(2) .
    O8 P3 O5 . 3_544 103.9(2) .
    O1 P3 O5 . 3_544 104.1(2) .
    O4 P4 O14 . . 114.2(2) .
    O4 P4 O7 . 5 111.2(2) .
    O14 P4 O7 . 5 112.9(2) .
    O4 P4 O9 . 8_544 108.3(2) .
    O14 P4 O9 . 8_544 107.6(2) .
    O7 P4 O9 5 8_544 101.8(2) .
    P3 O1 Co2 . . 125.8(2) .
    P3 O1 Co5 . . 131.1(2) .
    Co2 O1 Co5 . . 103.14(16) .
    P2 O2 Co2 . . 131.7(3) .
    P2 O2 Co5 . . 130.2(2) .
    Co2 O2 Co5 . . 98.01(17) .
    P1 O3 Co1 . . 128.7(2) .
    P1 O3 Co3 . . 131.9(2) .
    Co1 O3 Co3 . . 98.73(16) .
    P4 O4 Co4 . . 137.3(3) .
    P3 O5 P1 3_544 . 134.8(3) .
    P2 O6 Co2 5_445 . 129.6(2) .
    P2 O6 Co3 5_445 5_445 122.1(2) .
    Co2 O6 Co3 . 5_445 102.37(16) .
    P2 O6 V3 5_445 5_445 122.1(2) .
    Co2 O6 V3 . 5_445 102.37(16) .
    P4 O7 V5 5_445 5_445 128.6(2) .
    P4 O7 Co5 5_445 5_445 128.6(2) .
    P4 O7 Co4 5_445 . 125.9(2) .
    V5 O7 Co4 5_445 . 105.46(17) .
    Co5 O7 Co4 5_445 . 105.46(17) .
    P3 O8 V5 . 5_445 127.8(2) .
    P3 O8 Co5 . 5_445 127.8(2) .
    P3 O8 Co4 . . 127.9(2) .
    V5 O8 Co4 5_445 . 102.55(18) .
    Co5 O8 Co4 5_445 . 102.55(18) .
    P2 O9 P4 . 8_554 135.3(3) .
    P1 O10 Co2 . . 129.1(2) .
    P1 O10 V3 . 5_445 121.6(2) .
    Co2 O10 V3 . 5_445 108.17(17) .
    P1 O10 Co3 . 5_445 121.6(2) .
    Co2 O10 Co3 . 5_445 108.17(17) .
    P1 O11 Co1 5_455 . 150.7(3) .
    P2 O12 Co5 5_545 . 127.2(2) .
    P3 O13 Co2 5_455 . 158.5(3) .
    P4 O14 V2 . 4_554 134.3(3) .
    P4 O14 Co2 . 4_554 134.3(3) .
data_global
_journal_date_recd_electronic     2013-03-15
_journal_date_accepted     2013-03-27
_journal_name_full     'Acta Crystallographica, Section E'
_journal_year     2013
_journal_volume     69
_journal_issue      5
_journal_page_first     i26
_journal_page_last     i26
_journal_paper_category     QI
_journal_paper_doi     10.1107/S1600536813008507
_journal_coeditor_code     BR2223
_publ_contact_author_name     'R. Glaum'
_publ_contact_author_address
;
Institut f\"ur Anorganische Chemie
Universit\"at Bonn
Gerhard-Domagk-Strasse 1
53121 Bonn
Germany
;
_publ_contact_author_email     rglaum@uni-bonn.de
_publ_contact_author_fax     ?
_publ_contact_author_phone     ?
_publ_section_title
;
Pentacobalt(II) divanadium(III) tetrakis(diphosphate), Co~5~V~2~(P~2~O~7~)~4~
;
loop_
    _publ_author_name
    _publ_author_footnote
    _publ_author_address
    'Bronova, Anna' .
;
Institut f\"ur Anorganische Chemie
Universit\"at Bonn
Gerhard-Domagk-Strasse 1
53121 Bonn
Germany
;
    'Glaum, Robert' .
;
Institut f\"ur Anorganische Chemie
Universit\"at Bonn
Gerhard-Domagk-Strasse 1
53121 Bonn
Germany
;
    'Litterscheid, Christian' .
;
Institut f\"ur Anorganische Chemie
Universit\"at Bonn
Gerhard-Domagk-Strasse 1
53121 Bonn
Germany
;
