# Supplementary material for: Penta­cobalt(II) divanadium(III) tetrakis(diphosphate), Co5V2(P2O7)4
Source: Acta Crystallogr Sect E Struct Rep Online. 2013 Apr 10;69(Pt 5):i26. doi: 10.1107/S1600536813008507 (PMC3647784; doi:10.1107/S1600536813008507)
Supplement: Supplementary file 2 [file e-69-00i26-Isup2.hkl]

# 
# h,k,l, Fc-squared, Fo-squared, sigma(Fo-squared) and status flag 
# 
data_I
_shelx_title ' co5v2 in C 2 2 21' 
_shelx_refln_list_code          4 
_shelx_F_calc_maximum      968.03 
_exptl_crystal_F_000      2100.00 
_reflns_d_resolution_high  0.6332 
 
loop_ 
 _symmetry_equiv_pos_as_xyz 
 'x, y, z' 
 '-x, -y, z+1/2' 
 'x, -y, -z' 
 '-x, y, -z+1/2' 
 'x+1/2, y+1/2, z' 
 '-x+1/2, -y+1/2, z+1/2' 
 'x+1/2, -y+1/2, -z' 
 '-x+1/2, y+1/2, -z+1/2' 
 
_cell_length_a     8.3551 
_cell_length_b     9.7067 
_cell_length_c    23.8555 
_cell_angle_alpha  90.000 
_cell_angle_beta   90.000 
_cell_angle_gamma  90.000 
 
_shelx_F_squared_multiplier     1.000 
 
loop_ 
 _refln_index_h 
 _refln_index_k 
 _refln_index_l 
 _refln_F_squared_calc 
 _refln_F_squared_meas 
 _refln_F_squared_sigma 
 _refln_observed_status 
   2   0   0      255.32      466.85    734.90 o 
   4   0   0     4259.06     4244.48    417.07 o 
   6   0   0    35591.15    36678.36   2410.24 o 
   8   0   0     1919.21     2279.36    310.56 o 
  10   0   0    25818.53    29070.62   3795.63 o 
  12   0   0      633.11      686.52    887.20 o 
   3   1   0     5103.80     4488.40    325.54 o 
   5   1   0     3107.90     3391.21    211.42 o 
   7   1   0     8140.70     8465.65    413.24 o 
   9   1   0     3024.66     2949.74    269.43 o 
  11   1   0     2561.22     2624.27    335.75 o 
   0   2   0    15069.76    15563.75    577.17 o 
   2   2   0    64862.67    65676.96   2671.74 o 
   4   2   0     3515.16     3908.08    241.39 o 
   6   2   0    11304.93    11636.77    375.25 o 
   8   2   0       19.07      331.48    220.43 o 
  10   2   0     2153.01     2334.74    317.02 o 
  12   2   0     3289.14     3147.92    717.26 o 
   1   3   0   177084.27   182031.91   1109.46 o 
   3   3   0   136580.09   145843.92   7249.12 o 
   5   3   0   116071.50   115939.74   3997.67 o 
   7   3   0     1475.11     1546.33    220.82 o 
   9   3   0       21.65       42.68    288.02 o 
  11   3   0     2407.75     2132.85    346.16 o 
   0   4   0      829.51      500.56    334.47 o 
   2   4   0      425.95      503.84    211.25 o 
   4   4   0    17112.19    17190.89    690.14 o 
   6   4   0     1721.84     1862.04    227.64 o 
   8   4   0    25302.31    27403.69   1145.91 o 
  10   4   0      334.38      571.16    343.07 o 
  12   4   0       36.45      188.59    719.44 o 
   1   5   0     1861.84     1760.46    206.63 o 
   3   5   0      227.20      195.00    236.70 o 
   5   5   0    23926.88    24012.77   1169.90 o 
   7   5   0      259.19      265.52    252.22 o 
   9   5   0     7468.28     7651.76    332.87 o 
  11   5   0      968.31      900.92    487.64 o 
   0   6   0   178975.36   181687.95  22100.10 o 
   2   6   0       49.50       98.48    196.04 o 
   4   6   0      118.65      405.42    213.28 o 
   6   6   0    17590.41    17184.65   1193.69 o 
   8   6   0     7228.40     8144.36    346.26 o 
  10   6   0     1101.27      834.62    387.85 o 
   1   7   0      774.10      882.50    220.09 o 
   3   7   0      159.36      298.50    233.55 o 
   5   7   0    19783.29    19439.96   1039.73 o 
   7   7   0     3376.43     3354.79    288.81 o 
   9   7   0     1031.26     1223.67    357.17 o 
  11   7   0    17146.19    12409.08    849.71 o 
   0   8   0    69374.70    69730.05   7195.55 o 
   2   8   0     1158.36     1063.73    202.73 o 
   4   8   0       42.14      112.04    230.95 o 
   6   8   0      652.62      841.71    322.95 o 
   8   8   0    11062.20    11253.43    564.44 o 
  10   8   0     1388.48     1181.44    703.15 o 
   1   9   0      283.27      251.70    226.84 o 
   3   9   0      779.51     1254.19    320.55 o 
   5   9   0     3794.92     4415.99    334.01 o 
   7   9   0     3457.04     4200.62    445.28 o 
   9   9   0     7025.53     7447.12    769.48 o 
   0  10   0     3499.78     4131.59    456.44 o 
   2  10   0      672.44      964.36    394.19 o 
   4  10   0      611.49      549.26    335.90 o 
   6  10   0      372.59      482.95    354.98 o 
   8  10   0      514.22      474.66    332.82 o 
   1  11   0     6379.51     6887.28    393.02 o 
   3  11   0    25803.13    28739.21    988.42 o 
   5  11   0     9543.91     9624.20    392.37 o 
   7  11   0      218.10      157.66    413.60 o 
   0  12   0     6486.79     7663.73    634.14 o 
   2  12   0      126.68      543.79    377.94 o 
   4  12   0       69.51      195.91    376.23 o 
   6  12   0       79.88      404.23    489.53 o 
   8  12   0     3505.58     1380.25    800.06 o 
   1  13   0     1121.35     1546.61    473.82 o 
   3  13   0      372.94       29.00    348.83 o 
   5  13   0      195.54      170.09    494.09 o 
   0  14   0    71621.59    62392.90   1051.45 o 
   2  14   0     2526.15     2257.59    503.19 o 
   4  14   0     2775.12     2586.21    541.83 o 
   1  15   0      387.47      643.49    522.43 o 
   2   0   1       91.01      474.92    363.45 o 
   4   0   1    10653.33    11207.20    378.67 o 
   6   0   1   133295.08   136812.23   4500.30 o 
   8   0   1       34.58      294.30    222.69 o 
  10   0   1     9715.41    10318.71    611.51 o 
  12   0   1     7231.92     5362.01    552.06 o 
 -11   1   1     7425.36     7142.44    383.37 o 
  -9   1   1     1292.42     1416.59    313.10 o 
  -7   1   1     8554.66     8418.25    330.67 o 
  -5   1   1    48258.97    48164.55   1776.20 o 
  -3   1   1     3087.30     3400.81    269.45 o 
   3   1   1     2825.27     2899.61    248.74 o 
   5   1   1    49173.15    48557.59   1341.28 o 
   7   1   1     8970.48     8935.13    274.07 o 
   9   1   1     1111.70     1283.00    290.46 o 
  11   1   1     7708.02     7771.48    363.04 o 
 -12   2   1     1281.30     1036.97    509.61 o 
 -10   2   1     1306.13     1131.31    312.93 o 
  -8   2   1    30714.68    32822.00   1637.00 o 
  -6   2   1     5356.74     5086.52    256.45 o 
  -4   2   1     3744.13     4238.35    264.33 o 
  -2   2   1    30635.84    33227.56   1199.75 o 
   0   2   1    25940.74    22816.46    694.44 o 
   2   2   1    30876.76    31913.43   1164.81 o 
   4   2   1     3544.88     4067.64    236.53 o 
   6   2   1     5444.18     5427.85    246.49 o 
   8   2   1    30810.63    30859.88   2142.44 o 
  10   2   1     1174.12     1313.29    330.32 o 
  12   2   1     1323.42     1427.86    418.20 o 
 -11   3   1     8794.22     9338.51    975.60 o 
  -9   3   1     6028.45     6413.90    342.06 o 
  -7   3   1     2582.45     2832.20    231.93 o 
  -5   3   1     8210.62     7853.36    259.06 o 
  -3   3   1   122348.66   136692.23   3565.92 o 
  -1   3   1    69183.65    68236.82   1783.93 o 
   1   3   1    70069.20    64766.84   1568.82 o 
   3   3   1   123064.98   131265.30   5261.86 o 
   5   3   1     7440.91     7011.90    248.16 o 
   7   3   1     1757.22     1809.72    228.55 o 
   9   3   1     5975.33     6625.98    316.64 o 
  11   3   1     9527.23     7640.42    454.86 o 
 -12   4   1      668.23      880.85    727.80 o 
 -10   4   1     2921.56     3567.61    381.24 o 
  -8   4   1    14323.67    15094.41    533.47 o 
  -6   4   1      581.95      726.31    249.10 o 
  -4   4   1    20226.95    21199.62    708.59 o 
  -2   4   1     3462.69     3396.26    286.87 o 
   0   4   1     3785.94     4482.92    267.43 o 
   2   4   1     3192.46     3092.34    295.08 o 
   4   4   1    19759.06    19961.95    723.66 o 
   6   4   1      653.41      612.99    231.91 o 
   8   4   1    14946.22    15890.75    379.33 o 
  10   4   1     3054.75     3716.63    359.74 o 
  12   4   1      736.23      505.53    511.25 o 
 -11   5   1      412.44      689.64    397.24 o 
  -9   5   1     5069.27     5513.13    321.81 o 
  -7   5   1     5366.11     5888.74    269.61 o 
  -5   5   1     3924.78     3740.42    248.93 o 
  -3   5   1   113135.98   113633.91   5747.48 o 
  -1   5   1      169.57      276.48    189.46 o 
   1   5   1       69.47      -14.30    226.10 o 
   3   5   1   113266.86   110460.01   6134.72 o 
   5   5   1     3336.18     2986.14    319.02 o 
   7   5   1     5271.06     5225.40    487.93 o 
   9   5   1     4842.20     5069.41    361.00 o 
  11   5   1      681.18     1040.90    682.08 o 
 -10   6   1     5828.27     5995.95    539.32 o 
  -8   6   1     4019.74     4400.30    296.16 o 
  -6   6   1    26137.43    24492.67   2363.13 o 
  -4   6   1      790.98     1019.43    212.10 o 
  -2   6   1    20057.22    18499.57    952.88 o 
   0   6   1    65357.72    65665.88   3109.95 o 
   2   6   1    21856.97    20264.06    729.12 o 
   4   6   1      818.45      800.10    216.45 o 
   6   6   1    26388.26    25201.65   2445.72 o 
   8   6   1     4285.42     4684.18    416.84 o 
  10   6   1     5436.54     5354.36    369.29 o 
 -11   7   1     1144.25      481.44    755.82 o 
  -9   7   1     1471.16     1733.40    371.32 o 
  -7   7   1       47.25      407.81    314.10 o 
  -5   7   1     9059.79     8992.53    764.32 o 
  -3   7   1     3310.57     3391.86    231.74 o 
  -1   7   1     1233.94     1391.08    226.69 o 
   1   7   1     1269.30     1344.13    234.40 o 
   3   7   1     3105.28     2875.43    243.04 o 
   5   7   1     9004.25     9335.96    945.85 o 
   7   7   1       39.19       17.90    279.96 o 
   9   7   1     1268.23     1336.29    394.38 o 
  11   7   1     1072.40      871.41    745.65 o 
 -10   8   1     1122.05      353.78    720.26 o 
  -8   8   1     3882.46     3662.93    371.85 o 
  -6   8   1     7920.00     8029.99    392.34 o 
  -4   8   1    16715.45    17173.27   1695.83 o 
  -2   8   1    26939.86    26598.48   1355.93 o 
   0   8   1    48864.32    47007.90   2928.24 o 
   2   8   1    28840.17    27430.14   1982.20 o 
   4   8   1    17122.13    17555.87   1489.29 o 
   6   8   1     8076.23     8256.64    315.12 o 
   8   8   1     3914.33     3256.29    331.85 o 
  10   8   1      755.34      699.92    547.13 o 
  -9   9   1      510.68      614.71    403.37 o 
  -7   9   1     2612.25     2863.55    311.29 o 
  -5   9   1     1331.81     1441.59    324.97 o 
  -3   9   1    22663.36    24533.11    918.99 o 
  -1   9   1      426.30      431.93    263.23 o 
   1   9   1      343.56      426.54    310.42 o 
   3   9   1    22371.04    22729.39    966.04 o 
   5   9   1     1410.60     1258.04    325.56 o 
   7   9   1     2657.27     2833.32    356.96 o 
   9   9   1      530.51      484.96    548.56 o 
  -8  10   1     3467.43     3547.38    400.96 o 
  -6  10   1     1244.70     1754.02    361.95 o 
  -4  10   1     1327.24     1267.77    332.07 o 
  -2  10   1     6657.19     7062.28    321.20 o 
   0  10   1     4766.07     5263.74    278.63 o 
   2  10   1     6593.30     6915.43    372.75 o 
   4  10   1     1481.14     1524.08    333.28 o 
   6  10   1     1322.91     1539.72    368.79 o 
   8  10   1     3448.41     3187.47    432.42 o 
  -7  11   1      658.49      852.08    394.40 o 
  -5  11   1     2336.58     2706.23    357.83 o 
  -3  11   1    26217.79    29093.57    829.37 o 
  -1  11   1     1969.90     1998.75    349.76 o 
   1  11   1     1850.92     1935.13    344.42 o 
   3  11   1    25794.78    28756.58    526.28 o 
   5  11   1     1985.58     1596.77    365.02 o 
   7  11   1      853.35     1361.00    414.63 o 
  -8  12   1    18028.08     9710.52    856.17 o 
  -6  12   1      264.17       96.67    404.37 o 
  -4  12   1     1524.86     2098.27    500.70 o 
  -2  12   1     6394.19     6968.20    341.79 o 
   0  12   1      160.94      643.05    430.78 o 
   2  12   1     6625.12     7271.38    459.21 o 
   4  12   1     1911.13     2355.62    467.38 o 
   6  12   1      207.45      477.64    387.78 o 
   8  12   1    18105.82     9564.69    867.03 o 
  -5  13   1     3855.42     2729.11    512.90 o 
  -3  13   1      522.61      406.67    381.43 o 
  -1  13   1       83.44      265.93    471.53 o 
   1  13   1       59.24      591.76    456.24 o 
   3  13   1      594.90      794.75    413.69 o 
   5  13   1     4022.92     3467.91    429.85 o 
  -4  14   1      626.01     1124.70    530.99 o 
  -2  14   1      779.05      407.03    492.52 o 
   0  14   1      596.96      973.45    497.51 o 
   2  14   1      365.55      636.94    410.47 o 
   4  14   1      731.69      623.76    507.43 o 
  -1  15   1     1578.81     1060.49    450.41 o 
   1  15   1     1534.21     1237.83    539.43 o 
   2   0   2    11138.27    13020.60    443.36 o 
   4   0   2     5335.34     4506.58    271.83 o 
   6   0   2    47069.78    47628.09   1468.12 o 
   8   0   2     7511.42     7804.91    354.99 o 
  10   0   2     1740.64     1966.32    303.00 o 
  12   0   2      700.38      309.28    438.16 o 
 -11   1   2     2493.23     2812.20    333.66 o 
  -9   1   2      153.05      123.27    282.81 o 
  -7   1   2     6284.93     6349.18    275.23 o 
  -5   1   2    33661.52    34732.79   1161.95 o 
  -3   1   2    26804.89    24504.50    995.17 o 
  -1   1   2     2787.43     2810.90    635.91 o 
   1   1   2     2477.72     2527.85    434.54 o 
   3   1   2    25943.46    23199.43    971.93 o 
   5   1   2    35511.91    36449.14    683.15 o 
   7   1   2     6706.04     6949.30    236.73 o 
   9   1   2      237.45      290.83    287.76 o 
  11   1   2     2683.43     2649.29    343.25 o 
 -12   2   2     2323.85     1553.10    416.08 o 
 -10   2   2     5321.59     5792.89    438.80 o 
  -8   2   2     6784.52     7165.64    392.27 o 
  -6   2   2     9982.74    10428.35    284.94 o 
  -4   2   2    11365.31    11675.05    436.61 o 
  -2   2   2   214561.78   243518.83   7775.52 o 
   0   2   2     1943.37     1396.36    301.05 o 
   2   2   2   214298.22   233743.59  12446.07 o 
   4   2   2    12404.24    12588.60    432.26 o 
   6   2   2     8062.85     8128.75    261.04 o 
   8   2   2     6649.74     6559.98    382.83 o 
  10   2   2     5909.18     6733.31    343.24 o 
  12   2   2     2693.19     1921.14    364.85 o 
 -11   3   2     1729.59     1628.88    369.77 o 
  -9   3   2     3533.05     3895.25    463.37 o 
  -7   3   2     4761.98     4867.06    253.52 o 
  -5   3   2    13504.50    12916.35    277.08 o 
  -3   3   2    13083.80    14314.80    506.62 o 
  -1   3   2    16840.96    17634.85    602.97 o 
   1   3   2    16476.53    17268.61    621.00 o 
   3   3   2    13620.47    14339.66    659.69 o 
   5   3   2    14245.17    13293.11    348.12 o 
   7   3   2     5077.73     5664.37    280.31 o 
   9   3   2     3270.81     3574.01    301.19 o 
  11   3   2     1788.48     1596.63    391.25 o 
 -12   4   2      118.94      290.19    518.16 o 
 -10   4   2     7880.06     8745.05    616.12 o 
  -8   4   2    17122.04    16921.01    795.82 o 
  -6   4   2     2596.68     3086.56    232.30 o 
  -4   4   2    15416.34    17071.93    617.71 o 
  -2   4   2    17357.49    17404.54    719.41 o 
   0   4   2     5772.27     5251.74    238.87 o 
   2   4   2    17198.02    17165.41    863.08 o 
   4   4   2    15769.44    16063.43    767.00 o 
   6   4   2     3197.78     3404.24    256.66 o 
   8   4   2    17410.25    18162.80   1019.71 o 
  10   4   2     7815.14     7738.85    356.13 o 
  12   4   2      170.10     -177.80    720.10 o 
 -11   5   2      277.69      445.20    425.70 o 
  -9   5   2     2110.04     2212.51    333.99 o 
  -7   5   2    19622.21    20559.85    844.18 o 
  -5   5   2     5879.76     5859.03    270.57 o 
  -3   5   2   132735.59   135334.45   5479.76 o 
  -1   5   2      533.58      709.86    237.44 o 
   1   5   2     1142.47     1111.94    211.56 o 
   3   5   2   134025.23   133297.00   6599.94 o 
   5   5   2     4447.41     3909.56    352.36 o 
   7   5   2    19426.34    19269.87   1479.04 o 
   9   5   2     2273.89     2416.41    483.44 o 
  11   5   2      839.06     1051.80    481.69 o 
 -12   6   2      410.42      -26.04    744.90 o 
 -10   6   2     6904.26     7116.14    601.30 o 
  -8   6   2     1783.22     2393.75    466.58 o 
  -6   6   2    12587.04    12587.64   1101.13 o 
  -4   6   2     2656.57     2799.68    239.25 o 
  -2   6   2    18567.48    16802.24    831.08 o 
   0   6   2    61283.87    64910.83   2589.41 o 
   2   6   2    18915.97    16672.23    793.40 o 
   4   6   2     2448.54     1868.24    306.73 o 
   6   6   2    12903.12    13582.06    739.28 o 
   8   6   2     1708.60     1853.30    329.88 o 
  10   6   2     7098.42     7136.31    412.40 o 
 -11   7   2     1361.80     1222.88    865.11 o 
  -9   7   2      352.55      811.74    371.08 o 
  -7   7   2     3759.04     3960.07    334.29 o 
  -5   7   2    51047.84    48658.68   4459.11 o 
  -3   7   2     2154.62     1990.06    207.11 o 
  -1   7   2      717.23      571.95    225.57 o 
   1   7   2      607.06      386.04    289.94 o 
   3   7   2     2223.65     2007.49    236.42 o 
   5   7   2    52184.06    51600.69   4547.94 o 
   7   7   2     3882.63     3895.22    334.03 o 
   9   7   2      149.39      582.06    361.98 o 
  11   7   2     1349.57      921.00    758.40 o 
 -10   8   2      585.16      566.06    498.00 o 
  -8   8   2     1499.34     1456.21    359.10 o 
  -6   8   2     8044.73     8305.62    397.26 o 
  -4   8   2     5287.21     5355.56    433.14 o 
  -2   8   2    23068.44    21539.88   1579.09 o 
   0   8   2     6821.36     6363.42    518.30 o 
   2   8   2    23554.30    22011.51   1647.39 o 
   4   8   2     5261.68     5218.29    304.89 o 
   6   8   2     7990.66     8583.60    450.35 o 
   8   8   2     1721.34     1552.78    315.63 o 
  10   8   2      337.90      784.26    688.37 o 
  -9   9   2      392.67      366.28    502.69 o 
  -7   9   2     9153.32     9064.05    601.14 o 
  -5   9   2     4184.84     4416.27    343.65 o 
  -3   9   2    32432.46    33913.00   1161.61 o 
  -1   9   2     6022.62     6274.22    440.15 o 
   1   9   2     5736.20     6237.88    389.28 o 
   3   9   2    32352.41    33196.89    557.68 o 
   5   9   2     4642.84     5029.15    482.53 o 
   7   9   2     8980.47     9392.00    540.48 o 
   9   9   2      292.67      353.14    499.69 o 
  -8  10   2     1174.35     1071.03    420.73 o 
  -6  10   2     6091.36     6063.59    373.71 o 
  -4  10   2      139.31      268.54    329.50 o 
  -2  10   2     5660.23     6019.77    269.07 o 
   0  10   2     8976.22    10156.05    359.57 o 
   2  10   2     5904.26     6057.85    419.29 o 
   4  10   2      144.02       91.79    334.98 o 
   6  10   2     6492.76     5989.29    360.94 o 
   8  10   2     1184.42     1281.70    401.85 o 
  -7  11   2      367.71      551.28    401.70 o 
  -5  11   2     5025.85     5097.67    401.21 o 
  -3  11   2     5730.35     5916.13    319.79 o 
  -1  11   2        6.23      304.16    348.04 o 
   1  11   2       10.71       39.16    330.61 o 
   3  11   2     5588.12     6353.23    449.52 o 
   5  11   2     4802.42     5075.01    461.18 o 
   7  11   2      298.67     -117.76    401.11 o 
  -6  12   2      103.54      376.15    346.15 o 
  -4  12   2     8217.26     9191.33    585.90 o 
  -2  12   2    24957.77    28130.38    628.23 o 
   0  12   2     7948.03     8946.94    514.44 o 
   2  12   2    24126.54    27638.70   1785.86 o 
   4  12   2     8039.54     8363.88    941.63 o 
   6  12   2      106.73     -192.40    675.00 o 
   8  12   2     2182.93     1303.61    806.81 o 
  -5  13   2     5539.59     4251.57    394.79 o 
  -3  13   2     2270.03     2485.36    530.25 o 
  -1  13   2     1718.80     1523.69    465.06 o 
   1  13   2     1772.18     1900.53    397.26 o 
   3  13   2     2104.70     2430.19    397.92 o 
   5  13   2     5281.95     6088.89    514.41 o 
  -4  14   2      645.37      960.23    730.33 o 
  -2  14   2     2472.89     2175.30    492.32 o 
   0  14   2     8690.41     8343.15    513.84 o 
   2  14   2     2588.56     2825.26    513.26 o 
   4  14   2      506.47      406.48    528.50 o 
  -1  15   2      445.80      128.63    531.48 o 
   1  15   2      430.19     -193.09    540.85 o 
   2   0   3      550.30      327.00    283.22 o 
   4   0   3      914.09     1192.98    250.72 o 
   6   0   3    17302.84    17646.30    557.56 o 
   8   0   3      348.32      546.07    244.27 o 
  10   0   3     8781.26    10219.04    541.36 o 
  12   0   3      327.04      196.16    408.15 o 
 -11   1   3     5452.70     5205.21    433.54 o 
  -9   1   3     1491.08     1994.79    289.20 o 
  -7   1   3    23114.23    23019.89    759.76 o 
  -5   1   3     7627.83     7368.56    258.17 o 
  -3   1   3    48127.43    45036.66   1216.14 o 
  -1   1   3    26693.17    25993.14    987.30 o 
   1   1   3    24525.75    23530.61    775.15 o 
   3   1   3    45846.24    41491.71   1122.45 o 
   5   1   3     8033.26     7564.30    277.16 o 
   7   1   3    23482.61    22998.58   1297.43 o 
   9   1   3     1297.94     1392.46    288.91 o 
  11   1   3     5511.98     6228.10    401.61 o 
 -12   2   3     2169.09     2067.68    455.09 o 
 -10   2   3      454.17      347.06    297.51 o 
  -8   2   3    34017.86    35790.09   1482.82 o 
  -6   2   3     2110.22     2340.63    249.77 o 
  -4   2   3     7829.93     8874.55    292.21 o 
  -2   2   3    99961.99   108875.84   3871.34 o 
   0   2   3      456.70      263.38    274.18 o 
   2   2   3   100213.31   106174.88   5664.42 o 
   4   2   3     7902.11     8682.43    390.40 o 
   6   2   3     1454.60     1841.31    216.15 o 
   8   2   3    32908.20    34037.86   1427.50 o 
  10   2   3      259.62      561.11    310.15 o 
  12   2   3     2396.65     2223.28    417.39 o 
 -11   3   3      111.12      322.04    342.97 o 
  -9   3   3     5806.58     6118.18    342.78 o 
  -7   3   3      240.10      308.73    206.28 o 
  -5   3   3    15156.90    14241.36    401.27 o 
  -3   3   3     2727.89     2957.59    183.58 o 
  -1   3   3     7543.02     7716.15    250.22 o 
   1   3   3     7993.99     8071.13    322.47 o 
   3   3   3     2541.77     2342.86    308.23 o 
   5   3   3    14336.57    13381.65    497.11 o 
   7   3   3      273.21      341.40    235.40 o 
   9   3   3     6415.43     7144.50    385.81 o 
  11   3   3      231.08      250.05    357.98 o 
 -12   4   3      735.48      533.47    729.08 o 
 -10   4   3     5296.63     5837.17    556.13 o 
  -8   4   3     5869.10     5915.52    333.25 o 
  -6   4   3     5705.95     5588.97    243.42 o 
  -4   4   3     6343.10     6479.51    285.13 o 
  -2   4   3    92433.59    98368.26   3772.16 o 
   0   4   3     9732.53     8117.91    333.71 o 
   2   4   3    90387.30    93694.67   5744.13 o 
   4   4   3     6208.45     5798.70    370.70 o 
   6   4   3     4385.46     4034.19    290.28 o 
   8   4   3     5171.12     5292.48    355.93 o 
  10   4   3     5794.64     6576.30    402.18 o 
  12   4   3      716.62      880.86    734.79 o 
 -11   5   3     2580.23     2322.36    656.33 o 
  -9   5   3    10015.18    10837.92    336.83 o 
  -7   5   3    13064.40    13508.42    519.93 o 
  -5   5   3       10.60      177.53    221.53 o 
  -3   5   3    32420.75    32575.62   1149.29 o 
  -1   5   3     5114.95     5276.44    252.49 o 
   1   5   3     5161.69     5334.27    251.86 o 
   3   5   3    32222.68    32011.43   1368.90 o 
   5   5   3       79.18      177.72    332.74 o 
   7   5   3    13179.30    11920.34    881.14 o 
   9   5   3     9746.73    10364.76    500.28 o 
  11   5   3     2217.20     1381.80    706.47 o 
 -12   6   3       56.57     -321.94    534.66 o 
 -10   6   3     3413.53     3313.83    394.02 o 
  -8   6   3     5428.35     5502.87    351.22 o 
  -6   6   3    12777.72    12304.91   1186.02 o 
  -4   6   3      981.84     1075.25    208.28 o 
  -2   6   3    16070.31    15822.27    897.51 o 
   0   6   3    19017.41    19135.87   1001.36 o 
   2   6   3    16088.34    15168.18    510.19 o 
   4   6   3     1332.74     1715.86    320.09 o 
   6   6   3    12293.28    10599.11   1215.37 o 
   8   6   3     4627.26     5341.17    396.95 o 
  10   6   3     3387.89     3561.78    420.00 o 
  -9   7   3     1097.95     1494.65    392.16 o 
  -7   7   3      677.92      621.41    280.95 o 
  -5   7   3    18114.89    18922.75    959.53 o 
  -3   7   3      769.29      595.37    204.71 o 
  -1   7   3    23286.23    22092.81   1532.05 o 
   1   7   3    23632.50    21882.55   2070.42 o 
   3   7   3       77.69      270.00    223.27 o 
   5   7   3    16954.19    15753.24   2113.05 o 
   7   7   3      310.41      458.51    284.38 o 
   9   7   3     1212.83     1507.19    309.14 o 
  11   7   3    19636.53    14862.49    828.49 o 
 -10   8   3     1257.15     1126.15    714.56 o 
  -8   8   3    13234.18    12968.25    853.98 o 
  -6   8   3     1016.38     1355.22    325.80 o 
  -4   8   3     5219.59     5164.91    394.11 o 
  -2   8   3      323.35      524.62    234.93 o 
   0   8   3     1550.78     1491.89    266.96 o 
   2   8   3      212.70       81.80    288.93 o 
   4   8   3     5068.39     5172.38    395.68 o 
   6   8   3      909.14     1361.63    294.62 o 
   8   8   3    13052.68    13136.37    405.89 o 
  10   8   3     1254.21     1858.49    702.49 o 
  -9   9   3     5383.02     3795.60    563.28 o 
  -7   9   3     1563.77     2112.24    354.09 o 
  -5   9   3     2563.14     2836.06    333.83 o 
  -3   9   3    16692.37    17371.33    929.20 o 
  -1   9   3      531.33      618.77    227.20 o 
   1   9   3      640.60      639.43    300.90 o 
   3   9   3    16819.04    17275.25    488.29 o 
   5   9   3     2422.54     2946.29    334.27 o 
   7   9   3     1358.36     1645.03    357.15 o 
   9   9   3     5427.31     5664.22    516.58 o 
  -8  10   3      494.88      600.90    403.06 o 
  -6  10   3    11542.72    11910.02    653.03 o 
  -4  10   3     2818.55     3324.91    292.42 o 
  -2  10   3    13151.01    13881.32    327.60 o 
   0  10   3     1057.21     1074.23    293.68 o 
   2  10   3    10667.33    10696.46    465.27 o 
   4  10   3     2499.37     3291.16    430.28 o 
   6  10   3    11303.26    11294.31    390.14 o 
   8  10   3      348.23      856.46    422.46 o 
  -7  11   3     1543.47     1087.02    401.66 o 
  -5  11   3     1649.83     1720.83    314.51 o 
  -3  11   3     1031.70      839.92    275.77 o 
  -1  11   3      135.13      -19.65    406.57 o 
   1  11   3      138.92      483.24    321.77 o 
   3  11   3      973.58      841.08    345.15 o 
   5  11   3     1824.73     1634.65    445.54 o 
   7  11   3     1424.68     1744.64    476.51 o 
  -6  12   3      610.18      941.76    369.84 o 
  -4  12   3     6913.29     6273.24    342.46 o 
  -2  12   3    13058.38    13544.96    411.41 o 
   0  12   3     1175.95     1180.55    390.81 o 
   2  12   3    12506.25    13030.81    852.74 o 
   4  12   3     6653.95     6936.65    410.27 o 
   6  12   3      594.43     1263.79    677.62 o 
   8  12   3     8440.43     4593.10    827.01 o 
  -5  13   3      660.12      734.63    388.08 o 
  -3  13   3     3175.97     3466.40    412.81 o 
  -1  13   3     6262.00     7454.06   1226.10 o 
   1  13   3     6199.28     6317.92    426.03 o 
   3  13   3     2648.52     2543.85    418.66 o 
   5  13   3      653.46     1135.07    506.18 o 
  -4  14   3      130.59      650.87    754.38 o 
  -2  14   3       35.54      503.60    499.92 o 
   0  14   3     2975.93     2506.57    512.37 o 
   2  14   3       72.25       92.71    519.88 o 
   4  14   3      229.27      545.37    508.95 o 
  -1  15   3     1167.84     1813.98    731.69 o 
   1  15   3     1151.05     1445.71    455.76 o 
   2   0   4     3255.03     3673.56    279.38 o 
   4   0   4    38624.07    37030.15   1196.01 o 
   6   0   4       90.18      325.41    231.73 o 
   8   0   4     2131.96     2018.19    260.27 o 
  10   0   4       70.49      176.69    316.27 o 
  12   0   4     9468.79     7326.30   1334.79 o 
 -11   1   4     1334.49     1335.49    344.75 o 
  -9   1   4     3360.89     3751.31    306.77 o 
  -7   1   4     7109.01     7052.76    270.75 o 
  -5   1   4    71538.43    71870.98   2211.22 o 
  -3   1   4    19907.66    18334.89    422.15 o 
  -1   1   4     4714.10     4485.12    403.32 o 
   1   1   4     4388.16     4145.27    363.74 o 
   3   1   4    18917.07    16973.63    499.00 o 
   5   1   4    73055.80    73368.30   2812.40 o 
   7   1   4     7481.80     7259.44    480.71 o 
   9   1   4     3670.71     3966.52    307.10 o 
  11   1   4     1335.15     1483.59    342.30 o 
 -12   2   4      381.43      475.76    415.97 o 
 -10   2   4     1131.02     1259.97    332.97 o 
  -8   2   4    14564.05    15082.90    741.23 o 
  -6   2   4     9039.33     8509.64    267.69 o 
  -4   2   4    23330.58    24559.85    780.04 o 
  -2   2   4    51595.33    53249.60   1711.93 o 
   0   2   4     9845.83     9351.58    508.43 o 
   2   2   4    51636.98    51894.70   2232.19 o 
   4   2   4    21487.32    22140.44    908.74 o 
   6   2   4     8054.32     7563.90    262.38 o 
   8   2   4    13665.09    13112.41    944.65 o 
  10   2   4     1290.85     1560.76    325.27 o 
  12   2   4      560.60      244.52    519.78 o 
 -11   3   4     5856.92     5875.52    398.60 o 
  -9   3   4      867.46      891.62    286.29 o 
  -7   3   4     3942.67     3579.92    227.38 o 
  -5   3   4     4079.90     3614.83    244.81 o 
  -3   3   4     1206.48     1435.62    179.25 o 
  -1   3   4     1221.97     1157.44    255.68 o 
   1   3   4     1218.30     1413.46    250.74 o 
   3   3   4     1250.49     1521.31    300.83 o 
   5   3   4     4291.11     3792.40    258.97 o 
   7   3   4     3508.75     3496.28    298.77 o 
   9   3   4      913.21     1054.77    284.31 o 
  11   3   4     5972.20     5072.37    586.68 o 
 -12   4   4     2678.56     2061.13    751.64 o 
 -10   4   4    11532.89    12422.82   1222.29 o 
  -8   4   4    16247.38    16863.86    920.03 o 
  -6   4   4     6021.63     6512.32    291.31 o 
  -4   4   4     2053.25     2097.09    208.53 o 
  -2   4   4     2137.56     2619.45    206.82 o 
   0   4   4    69571.88    51737.67   1862.23 o 
   2   4   4     2112.37     2718.64    298.60 o 
   4   4   4     1811.81     2060.24    292.01 o 
   6   4   4     6297.47     6010.19    447.91 o 
   8   4   4    16475.39    17088.79    547.76 o 
  10   4   4    10894.44    11305.81    755.96 o 
  12   4   4     2579.27     1669.07    925.07 o 
 -11   5   4       16.39      148.27    497.93 o 
  -9   5   4     6045.39     6842.28    346.79 o 
  -7   5   4     2594.46     2997.07    266.48 o 
  -5   5   4     3876.53     4086.52    231.84 o 
  -3   5   4     1187.61     1134.30    212.28 o 
  -1   5   4    13320.74    12822.28    644.20 o 
   1   5   4    13781.06    13503.93    427.43 o 
   3   5   4     1156.21      853.02    299.94 o 
   5   5   4     2993.95     2869.79    321.06 o 
   7   5   4     2189.67     2439.08    383.22 o 
   9   5   4     5537.02     6324.49    614.92 o 
  11   5   4       13.85      290.82    690.23 o 
 -12   6   4     1477.07     1978.61    765.40 o 
 -10   6   4      500.07      517.68    329.66 o 
  -8   6   4      972.19      991.05    318.58 o 
  -6   6   4     2516.98     2521.87    242.33 o 
  -4   6   4     1738.57     1645.19    236.48 o 
  -2   6   4     3649.72     3503.92    230.42 o 
   0   6   4     5074.55     4531.83    366.64 o 
   2   6   4     3575.30     3403.82    357.09 o 
   4   6   4     1952.42     1981.73    307.80 o 
   6   6   4     2751.03     2800.98    441.64 o 
   8   6   4     1008.53     1147.89    358.81 o 
  10   6   4      382.17      422.76    341.95 o 
  -9   7   4    10448.64    11143.31    623.83 o 
  -7   7   4      603.02      660.68    315.09 o 
  -5   7   4    90668.52    99343.41   5171.37 o 
  -3   7   4     4746.31     4778.91    335.08 o 
  -1   7   4    85319.83    82379.96   5185.97 o 
   1   7   4    85209.02    77431.45   7866.81 o 
   3   7   4     2366.24     2728.48    303.49 o 
   5   7   4    89978.71    86837.10   9722.79 o 
   7   7   4      609.83      755.65    339.92 o 
   9   7   4    10474.27    10769.55    538.33 o 
  11   7   4     1970.20     1446.49    731.82 o 
 -10   8   4       61.05      402.05    497.03 o 
  -8   8   4     1644.02     1697.24    364.02 o 
  -6   8   4       58.64      203.05    328.18 o 
  -4   8   4     3281.50     3649.50    310.75 o 
  -2   8   4      127.79      283.89    217.74 o 
   0   8   4      124.42      279.30    255.89 o 
   2   8   4      132.99      240.37    223.78 o 
   4   8   4     3453.58     3793.27    387.99 o 
   6   8   4      130.56      257.04    341.06 o 
   8   8   4     1745.57     1748.48    386.57 o 
  10   8   4       78.58     -209.55    717.54 o 
  -9   9   4     1697.21     1415.91    411.83 o 
  -7   9   4     1695.84     1799.18    353.87 o 
  -5   9   4     5559.86     5545.44    342.12 o 
  -3   9   4     2133.56     2573.12    276.07 o 
  -1   9   4     1935.98     1994.30    234.45 o 
   1   9   4     1775.14     1573.11    519.08 o 
   3   9   4     2303.37     2657.99    565.53 o 
   5   9   4     4857.58     5527.03    339.47 o 
   7   9   4     2012.32     2388.33    365.59 o 
   9   9   4     1451.75     1279.77    403.26 o 
  -8  10   4     8187.47     8064.53    879.94 o 
  -6  10   4     2920.53     3210.18    369.71 o 
  -4  10   4    21663.89    23356.12    495.45 o 
  -2  10   4     4774.29     4873.26    241.75 o 
   0  10   4    52098.07    61274.98   1345.04 o 
   2  10   4     4918.89     5522.69    414.05 o 
   4  10   4    22377.73    25452.60    497.97 o 
   6  10   4     2844.72     3010.52    684.69 o 
   8  10   4     7969.32     6636.38    371.25 o 
  -7  11   4      870.80     1128.11    347.10 o 
  -5  11   4     1779.04     1852.91    325.47 o 
  -3  11   4      332.04      870.78    292.87 o 
  -1  11   4      778.21      824.72    405.55 o 
   1  11   4      959.16     1247.17    439.92 o 
   3  11   4      302.67      455.96    454.05 o 
   5  11   4     1986.54     2239.23    460.61 o 
   7  11   4      809.18      784.94    393.58 o 
  -6  12   4      613.90      784.97    347.47 o 
  -4  12   4     1600.82     2047.56    289.88 o 
  -2  12   4      584.26      834.63    364.12 o 
   0  12   4      118.85       40.17    310.41 o 
   2  12   4      765.84     1146.82    459.96 o 
   4  12   4     1639.42     1389.17    457.89 o 
   6  12   4      418.48      285.47    502.87 o 
   8  12   4     4555.34     3249.28    823.76 o 
  -5  13   4    17834.79    13501.42   1788.96 o 
  -3  13   4       86.39       15.72    475.22 o 
  -1  13   4     5154.77     4643.54    569.33 o 
   1  13   4     4982.91     5449.41    474.48 o 
   3  13   4       44.17      269.35    399.27 o 
   5  13   4    17636.83    15121.15   1800.41 o 
  -4  14   4      185.23      784.23    738.51 o 
  -2  14   4     1900.81     1592.03    511.96 o 
   0  14   4     4125.50     4122.06    539.93 o 
   2  14   4     1941.49     1236.39    508.61 o 
   4  14   4      209.19      794.34    529.25 o 
  -1  15   4      777.51      839.59    726.54 o 
   1  15   4      665.51      318.13    536.41 o 
   2   0   5     4076.76     4906.93    355.53 o 
   4   0   5     5814.72     4904.60    200.29 o 
   6   0   5     5849.63     6333.62    305.52 o 
   8   0   5     1427.59     1460.91    297.44 o 
  10   0   5     7068.86     8116.43    364.62 o 
  12   0   5      759.40      650.78    507.44 o 
 -11   1   5     9227.86     8753.92    650.01 o 
  -9   1   5     3028.57     3304.46    347.93 o 
  -7   1   5     2173.34     2025.31    252.58 o 
  -5   1   5     3826.62     4072.97    256.86 o 
  -3   1   5    20028.80    15010.61    304.35 o 
  -1   1   5    15221.69    13890.65    443.74 o 
   1   1   5    14974.69    14203.54    485.91 o 
   3   1   5    19239.26    14005.92    375.10 o 
   5   1   5     3895.07     4195.33    247.91 o 
   7   1   5     2349.18     2256.54    270.37 o 
   9   1   5     2657.16     2966.70    321.77 o 
  11   1   5     9185.72     9177.68   1158.64 o 
 -12   2   5      720.08      875.27    416.99 o 
 -10   2   5     2292.47     2510.47    320.46 o 
  -8   2   5    46534.85    49546.80   2109.25 o 
  -6   2   5     8152.46     8667.20    257.45 o 
  -4   2   5     1874.15     2025.37    214.47 o 
  -2   2   5    32510.16    32498.93    872.84 o 
   0   2   5    10309.32     7666.77    375.58 o 
   2   2   5    33389.46    32901.29   2205.95 o 
   4   2   5     1878.86     1999.02    270.64 o 
   6   2   5     9304.93     9057.75    333.11 o 
   8   2   5    46136.98    48798.25   1514.05 o 
  10   2   5     2425.49     2603.68    328.17 o 
  12   2   5      679.06     1079.64    743.04 o 
 -11   3   5     1348.82     1185.17    342.36 o 
  -9   3   5     1590.08     1668.15    272.67 o 
  -7   3   5      930.22     1080.97    216.71 o 
  -5   3   5    14173.77    13419.55    561.87 o 
  -3   3   5     1460.10     1771.77    185.97 o 
  -1   3   5     5406.03     4755.52    293.37 o 
   1   3   5     6051.87     5626.27    270.20 o 
   3   3   5     1713.18     2074.98    299.72 o 
   5   3   5    14609.29    12807.41    460.67 o 
   7   3   5     1221.98     1129.30    244.32 o 
   9   3   5     1659.80     1777.56    348.07 o 
  11   3   5      899.69     1204.82    697.99 o 
 -10   4   5     7645.92     8652.85    523.51 o 
  -8   4   5     3932.76     3938.34    248.36 o 
  -6   4   5     8231.20     7560.28    342.36 o 
  -4   4   5     3454.49     3068.95    196.12 o 
  -2   4   5     7077.94     6424.28    379.01 o 
   0   4   5    12683.85    10664.03    447.96 o 
   2   4   5     6997.15     5855.17    623.77 o 
   4   4   5     3283.80     2687.06    301.65 o 
   6   4   5     9033.96     8181.26    460.14 o 
   8   4   5     4431.65     4583.12    569.36 o 
  10   4   5     7004.33     8260.88   1005.10 o 
  12   4   5     1362.42      487.82    757.77 o 
 -11   5   5     3133.43     3183.93    501.38 o 
  -9   5   5     7152.86     7538.58    348.91 o 
  -7   5   5    11623.56    11936.42    637.59 o 
  -5   5   5     1588.56     1403.77    191.24 o 
  -3   5   5    38151.10    40695.02   1703.58 o 
  -1   5   5     8150.92     8236.41    293.24 o 
   1   5   5     8326.07     7982.91    312.45 o 
   3   5   5    38169.84    37044.95   1823.84 o 
   5   5   5     1450.41     1378.71    321.08 o 
   7   5   5    11354.49    11832.10    607.24 o 
   9   5   5     6939.43     7117.15    341.39 o 
  11   5   5     3398.11     2023.38    736.53 o 
 -10   6   5       21.05       67.56    359.15 o 
  -8   6   5     3824.61     4144.57    323.26 o 
  -6   6   5     3230.69     3495.62    269.49 o 
  -4   6   5     1509.35     1605.27    207.59 o 
  -2   6   5    16477.06    15895.19    758.52 o 
   0   6   5    27662.76    27128.31   1098.87 o 
   2   6   5    17388.22    16244.21   1712.42 o 
   4   6   5     1814.81     1631.68    324.20 o 
   6   6   5     3430.32     3738.57    433.21 o 
   8   6   5     4463.35     4507.45    320.79 o 
  10   6   5       32.86       -3.67    460.68 o 
  12   6   5      400.38      124.47    513.11 o 
 -11   7   5    25303.53    29537.92    858.26 o 
  -9   7   5      135.73      250.61    317.55 o 
  -7   7   5     2875.87     3415.48    333.14 o 
  -5   7   5    19393.38    20818.52    540.11 o 
  -3   7   5     5625.40     6282.14    411.95 o 
  -1   7   5     7273.48     7434.77    343.85 o 
   1   7   5     7466.95     7126.92    500.14 o 
   3   7   5     6060.06     6096.20    775.26 o 
   5   7   5    19943.84    20074.92    565.84 o 
   7   7   5     2864.50     3216.57    406.40 o 
   9   7   5      120.95      172.87    390.80 o 
  11   7   5    25182.23    15953.43    858.24 o 
 -10   8   5      837.47      670.73    446.49 o 
  -8   8   5    12576.14    12575.25    877.06 o 
  -6   8   5       10.16       22.63    321.21 o 
  -4   8   5     1804.37     1804.54    280.50 o 
  -2   8   5      710.64      736.32    209.25 o 
   0   8   5       41.69       -3.40    256.43 o 
   2   8   5     1153.30     1971.94    519.74 o 
   4   8   5     1793.37     1994.33    558.46 o 
   6   8   5       45.07     -113.44    318.09 o 
   8   8   5    12400.91    14204.54    959.75 o 
  10   8   5      768.15      821.18    748.14 o 
  -9   9   5     1944.08     1585.35    433.93 o 
  -7   9   5      744.22      972.29    358.93 o 
  -5   9   5     6633.78     6817.28    344.65 o 
  -3   9   5     8681.25     9177.89    357.94 o 
  -1   9   5     1266.97     1328.13    237.11 o 
   1   9   5     1145.67      884.22    536.76 o 
   3   9   5     7814.59     8274.94    603.39 o 
   5   9   5     6046.34     6397.41    581.35 o 
   7   9   5      871.42     1326.20    355.60 o 
   9   9   5     1942.05     1673.64    486.63 o 
  -8  10   5      210.92      253.55    405.91 o 
  -6  10   5     7460.25     8178.94    623.40 o 
  -4  10   5      553.00      903.23    288.19 o 
  -2  10   5      819.27      839.66    281.67 o 
   0  10   5      586.74      515.90    425.61 o 
   2  10   5     1691.75     1919.85    408.13 o 
   4  10   5      321.32      800.01    425.01 o 
   6  10   5     7200.67     6962.03    474.78 o 
   8  10   5      517.72       54.56    492.81 o 
  -7  11   5     1120.22      987.23    370.95 o 
  -5  11   5      199.19      354.56    326.65 o 
  -3  11   5      598.22      676.98    299.48 o 
  -1  11   5        3.75      267.63    380.12 o 
   1  11   5       10.00      100.13    449.73 o 
   3  11   5      682.67     1199.38    426.72 o 
   5  11   5      362.97      460.55    466.21 o 
   7  11   5      987.31      891.63    489.73 o 
  -6  12   5     1036.51      595.07    370.99 o 
  -4  12   5     4480.25     4318.14    434.90 o 
  -2  12   5     2682.46     2602.78    456.49 o 
   0  12   5      704.09      635.22    371.69 o 
   2  12   5     2849.29     2576.00    486.28 o 
   4  12   5     4615.65     4577.87    527.98 o 
   6  12   5      917.27     1013.84    493.14 o 
  -5  13   5     5093.33     4338.27    379.62 o 
  -3  13   5      906.35     1136.42    467.81 o 
  -1  13   5      125.07      158.44    463.55 o 
   1  13   5      109.25      113.80    457.29 o 
   3  13   5     1833.21     1346.67    538.23 o 
   5  13   5     5171.27     5194.99    529.39 o 
  -4  14   5      367.63      173.36    732.19 o 
  -2  14   5      159.77      574.84    506.82 o 
   0  14   5     2585.87     2316.56    508.28 o 
   2  14   5      247.32      292.12    505.43 o 
   4  14   5      449.17      621.54    524.59 o 
  -1  15   5      493.48      683.31    750.63 o 
   1  15   5      734.13      268.64    759.56 o 
   0   0   6    29349.45    25465.74    706.23 o 
   2   0   6     2316.30     1278.10    301.08 o 
   4   0   6    41672.80    44701.99   1362.73 o 
   6   0   6    10182.01    10448.02    466.58 o 
   8   0   6     7467.04     8230.13    372.38 o 
  10   0   6    11246.74    13089.50   1062.78 o 
  12   0   6      411.84      317.88    438.62 o 
 -11   1   6     5127.38     5327.77    565.83 o 
  -9   1   6      585.37      680.73    301.91 o 
  -7   1   6     8265.87     8590.22    428.18 o 
  -5   1   6    10413.38    10832.97    324.98 o 
  -3   1   6     5884.83     5677.29    230.84 o 
  -1   1   6    13086.18    12187.43    402.15 o 
   1   1   6    13638.41    13108.19    413.58 o 
   3   1   6     7577.71     7017.13    314.89 o 
   5   1   6    10086.07    10529.54    505.67 o 
   7   1   6     8045.38     8328.04    457.09 o 
   9   1   6      836.05     1068.65    347.14 o 
  11   1   6     4330.89     3895.39    414.33 o 
 -12   2   6     1090.81      695.52    419.88 o 
 -10   2   6     6013.35     6784.78    341.27 o 
  -8   2   6     6851.92     7244.36    307.15 o 
  -6   2   6     2264.39     2574.26    263.80 o 
  -4   2   6     2040.63     2043.81    167.13 o 
  -2   2   6    51181.67    47919.23   1895.14 o 
   0   2   6      167.05      262.91    275.54 o 
   2   2   6    51592.53    46932.55   2000.86 o 
   4   2   6     1615.91     1717.96    261.93 o 
   6   2   6     3160.42     3051.96    285.48 o 
   8   2   6     6910.33     7564.47    354.47 o 
  10   2   6     6162.38     6719.07    448.80 o 
  12   2   6      810.35      574.35    516.67 o 
 -11   3   6     1481.77     1271.06    302.14 o 
  -9   3   6      766.64     1131.38    284.18 o 
  -7   3   6      432.74      477.92    227.58 o 
  -5   3   6    30377.52    29604.21    797.83 o 
  -3   3   6     5522.99     5365.77    208.41 o 
  -1   3   6    14812.87    15136.54    583.39 o 
   1   3   6    15326.65    14917.12    638.49 o 
   3   3   6     6491.27     6536.05    280.60 o 
   5   3   6    31198.78    28150.98   1250.40 o 
   7   3   6      359.88      167.92    310.73 o 
   9   3   6      932.57      855.90    444.65 o 
  11   3   6     1500.69     1867.08    478.56 o 
 -10   4   6     3385.13     3804.01    338.73 o 
  -8   4   6     6656.47     6530.54    300.45 o 
  -6   4   6     4510.92     4485.38    230.41 o 
  -4   4   6    19986.96    21847.56    671.82 o 
  -2   4   6     8798.11     8727.34    339.55 o 
   0   4   6       58.29      134.98    210.18 o 
   2   4   6     8148.19     8140.32    302.59 o 
   4   4   6    20188.10    21050.08   1197.13 o 
   6   4   6     4413.72     4355.89    341.58 o 
   8   4   6     6930.64     6781.26    468.44 o 
  10   4   6     3712.93     4057.83    349.15 o 
  12   4   6       85.05      159.38    743.58 o 
 -11   5   6      572.63      616.82    401.34 o 
  -9   5   6      334.59      171.81    313.39 o 
  -7   5   6    31471.76    34241.18   1364.00 o 
  -5   5   6     3743.06     3537.92    265.66 o 
  -3   5   6    40532.53    39460.03   1274.46 o 
  -1   5   6    12186.45    13139.75    516.94 o 
   1   5   6    10700.54    11672.25    593.21 o 
   3   5   6    38651.04    36202.88   2719.12 o 
   5   5   6     3734.98     3412.58    399.55 o 
   7   5   6    32627.96    34002.63    555.34 o 
   9   5   6      313.20      431.11    376.16 o 
  11   5   6     1097.85      478.26    729.14 o 
 -10   6   6     6434.25     6484.50    429.73 o 
  -8   6   6     4196.69     4138.64    328.61 o 
  -6   6   6    11139.63    12175.90    545.64 o 
  -4   6   6     1563.35     1972.22    223.57 o 
  -2   6   6     4857.59     4466.24    189.58 o 
   0   6   6    25450.73    24210.17   1253.23 o 
   2   6   6     5742.93     5467.59    701.43 o 
   4   6   6     1338.17     1233.31    266.19 o 
   6   6   6    11034.37    11531.25    444.47 o 
   8   6   6     4613.12     5026.46    457.05 o 
  10   6   6     6527.99     4369.79    695.76 o 
 -11   7   6     1792.81     1261.58    773.08 o 
  -9   7   6     1592.64     1589.22    323.68 o 
  -7   7   6     7414.58     8151.25    673.49 o 
  -5   7   6    23397.82    25451.25   1068.04 o 
  -3   7   6     4257.93     4199.72    249.91 o 
  -1   7   6    11251.49    10581.06    642.51 o 
   1   7   6    10882.08    10328.96    573.30 o 
   3   7   6     4094.13     3843.14    765.00 o 
   5   7   6    23920.69    24950.40    481.60 o 
   7   7   6     7221.68     7120.84    461.83 o 
   9   7   6     2559.30     2760.23    356.61 o 
  11   7   6     1766.34     1708.14    781.97 o 
 -10   8   6     3390.22     2336.53    421.20 o 
  -8   8   6     3341.50     3244.45    326.59 o 
  -6   8   6      384.25      518.21    317.51 o 
  -4   8   6      652.83      522.66    238.08 o 
  -2   8   6    17840.64    17504.51   1048.56 o 
   0   8   6    12727.10    11282.00    761.98 o 
   2   8   6    17822.74    16120.60   1310.16 o 
   4   8   6      627.66     1509.01    558.89 o 
   6   8   6      249.69      489.03    428.47 o 
   8   8   6     2723.83     2691.44    339.43 o 
  10   8   6     3796.51     2997.17    735.31 o 
  -9   9   6      618.46      575.34    398.86 o 
  -7   9   6     4348.72     3731.95    364.89 o 
  -5   9   6      437.72      726.98    299.39 o 
  -3   9   6    20812.45    21987.27    811.91 o 
  -1   9   6      661.66      742.50    356.36 o 
   1   9   6      393.30      -13.97    548.69 o 
   3   9   6    22417.82    23283.51    650.76 o 
   5   9   6      705.53      318.82    560.80 o 
   7   9   6     4277.65     4771.43    443.37 o 
   9   9   6      622.42      778.43    517.58 o 
  -8  10   6       54.08     -291.86    400.31 o 
  -6  10   6     9850.43    10478.22    349.81 o 
  -4  10   6     2728.79     3086.00    298.69 o 
  -2  10   6      804.92     1103.90    325.52 o 
   0  10   6     8568.58     9838.22    615.56 o 
   2  10   6     1094.49     1424.71    548.16 o 
   4  10   6     2957.91     3338.87    585.92 o 
   6  10   6     9890.24    10974.60    496.80 o 
   8  10   6      125.62       -2.22    491.89 o 
  -7  11   6     1593.08     1510.17    418.18 o 
  -5  11   6     7057.83     6860.91    329.37 o 
  -3  11   6     2646.81     3030.62    288.35 o 
  -1  11   6      674.46     1067.43    316.54 o 
   1  11   6      809.17     1191.44    420.36 o 
   3  11   6     2366.40     2451.90    363.18 o 
   5  11   6     7415.95     7024.92    406.61 o 
   7  11   6     1489.55     1822.70    492.47 o 
  -6  12   6     1022.43      727.00    355.22 o 
  -4  12   6     2476.80     2748.31    330.71 o 
  -2  12   6    21113.86    22264.73   1019.63 o 
   0  12   6      401.70      547.88    380.07 o 
   2  12   6    22595.04    21961.72    992.99 o 
   4  12   6     2580.50     3350.27    612.82 o 
   6  12   6     1421.29      832.03    501.90 o 
  -5  13   6     5280.53     3226.07    518.70 o 
  -3  13   6      548.67      530.07    481.79 o 
  -1  13   6     4797.22     5178.54    614.10 o 
   1  13   6     4344.20     4139.31    489.47 o 
   3  13   6      432.90      379.88    491.12 o 
   5  13   6     5238.93     4029.94    710.12 o 
  -4  14   6      299.13      -33.66    753.77 o 
  -2  14   6     2849.55     2212.47    807.59 o 
   0  14   6     8317.42     8993.45   2707.01 o 
   2  14   6     2510.52     1870.57    511.18 o 
   4  14   6      297.74      189.87    751.23 o 
  -1  15   6     1269.88      860.64    770.45 o 
   1  15   6     1544.17      815.59    760.33 o 
   2   0   7     1385.01     2783.80    314.77 o 
   4   0   7    16621.15    15983.32    327.20 o 
   6   0   7    85169.45    86328.77   4397.40 o 
   8   0   7     1948.32     2166.54    299.53 o 
  10   0   7    15369.47    16945.22   1308.75 o 
  12   0   7      616.92      945.02    473.17 o 
 -11   1   7     3307.83     3274.28    372.38 o 
  -9   1   7     2341.81     2696.45    354.28 o 
  -7   1   7    13146.66    12615.07    666.71 o 
  -5   1   7     4868.58     4800.55    208.68 o 
  -3   1   7      986.77     1014.26    210.84 o 
  -1   1   7    18409.50    18469.23    383.23 o 
   1   1   7    18392.20    18606.17    679.95 o 
   3   1   7     1261.74     1271.94    250.10 o 
   5   1   7     4004.96     3953.92    281.02 o 
   7   1   7    15023.42    14428.54    508.00 o 
   9   1   7     2198.01     2447.65    350.21 o 
  11   1   7     3248.43     2959.12    399.76 o 
 -12   2   7     2445.33     1943.83    426.17 o 
 -10   2   7     6904.89     7151.52    471.12 o 
  -8   2   7    18797.77    19744.59    846.55 o 
  -6   2   7     1929.43     1746.89    234.64 o 
  -4   2   7     4644.94     4984.09    196.77 o 
  -2   2   7    10117.79    10383.47    267.73 o 
   0   2   7     5206.74     6822.60    298.99 o 
   2   2   7    10355.66    10801.07    347.29 o 
   4   2   7     5044.89     5277.57    288.75 o 
   6   2   7     1318.01     1147.03    330.19 o 
   8   2   7    19352.43    19690.75    532.51 o 
  10   2   7     6541.25     6220.73    542.14 o 
  12   2   7     2307.72     2257.96    522.43 o 
 -11   3   7    10070.96     8909.49    916.97 o 
  -9   3   7     4274.82     4649.31    312.37 o 
  -7   3   7     1994.46     1773.64    233.03 o 
  -5   3   7     9668.09    10569.72    354.19 o 
  -3   3   7    33584.48    35117.18   1179.98 o 
  -1   3   7    11415.43     9552.54    422.81 o 
   1   3   7    10216.81     8279.81    375.89 o 
   3   3   7    32641.40    31798.70   1966.92 o 
   5   3   7    10297.19    10232.00    745.59 o 
   7   3   7     2022.11     2211.00    361.49 o 
   9   3   7     4365.93     4099.41    480.62 o 
  11   3   7     9414.97     9056.16    709.27 o 
 -12   4   7      269.16      554.37    742.97 o 
 -10   4   7      626.87      854.43    321.41 o 
  -8   4   7     6107.28     6691.15    282.75 o 
  -6   4   7     3732.20     3513.24    229.49 o 
  -4   4   7    11386.13    11296.75    315.71 o 
  -2   4   7     1452.62     1443.91    198.73 o 
   0   4   7      733.75      710.17    236.29 o 
   2   4   7     1700.92     1709.43    247.17 o 
   4   4   7    12103.57    11815.09    632.77 o 
   6   4   7     4575.80     4046.14    586.26 o 
   8   4   7     5624.57     5835.58    489.10 o 
  10   4   7      541.56      396.30    415.19 o 
  12   4   7      146.36        1.61    430.05 o 
 -11   5   7     3229.10     2749.73    419.75 o 
  -9   5   7     8209.67     8384.14    616.69 o 
  -7   5   7    14481.31    15601.42    559.14 o 
  -5   5   7     3018.53     3165.71    228.90 o 
  -3   5   7    32339.51    32699.29   1054.65 o 
  -1   5   7     1915.04     2198.96    201.22 o 
   1   5   7     1138.40     1688.87    255.07 o 
   3   5   7    33907.22    32241.47   2586.51 o 
   5   5   7     3485.17     3801.74    379.32 o 
   7   5   7    14275.52    15429.97    483.85 o 
   9   5   7     8049.84     8256.25    528.95 o 
  11   5   7     3065.97     3644.84    723.12 o 
 -10   6   7     1730.27     1931.12    397.06 o 
  -8   6   7     2478.06     2890.15    317.33 o 
  -6   6   7     8431.18     8576.07    407.00 o 
  -4   6   7      674.58      863.86    205.23 o 
  -2   6   7    17924.47    17408.95    786.12 o 
   0   6   7     4082.81     3623.83    256.49 o 
   2   6   7    18139.86    16183.93   1800.73 o 
   4   6   7      474.21      617.55    308.22 o 
   6   6   7     8124.91     8754.43    700.55 o 
   8   6   7     2030.36     2217.73    477.97 o 
  10   6   7     1879.73     1664.40    682.28 o 
 -11   7   7      814.11      281.98    542.37 o 
  -9   7   7      781.17      826.19    332.98 o 
  -7   7   7       26.32      302.48    317.95 o 
  -5   7   7     5851.01     5819.59    501.52 o 
  -3   7   7      783.45      660.96    168.68 o 
  -1   7   7     8756.02     8106.51    335.22 o 
   1   7   7     8449.16     7987.09    527.49 o 
   3   7   7      874.92     1289.59    362.86 o 
   5   7   7     5791.90     6171.09    564.25 o 
   7   7   7        7.61     -309.63    432.33 o 
   9   7   7     1212.51     1068.11    409.51 o 
  11   7   7      828.31      629.33    489.03 o 
 -10   8   7     1554.75     1307.69    416.64 o 
  -8   8   7     6345.88     6624.61    724.82 o 
  -6   8   7     2771.76     3017.15    329.73 o 
  -4   8   7     5203.55     5020.06    379.17 o 
  -2   8   7    17243.07    17116.98   1320.65 o 
   0   8   7    18581.98    16130.63   1637.33 o 
   2   8   7    15598.62    13495.75   2197.36 o 
   4   8   7     4821.35     4764.98    426.71 o 
   6   8   7     2646.70     2065.84    584.61 o 
   8   8   7     6500.09     6344.75    546.33 o 
  10   8   7     1900.73     2276.76    729.91 o 
  -9   9   7     1647.05     1210.58    410.26 o 
  -7   9   7     5744.55     6058.70    349.44 o 
  -5   9   7       53.05      233.78    278.31 o 
  -3   9   7    20540.64    22774.92    926.86 o 
  -1   9   7       66.07      223.82    310.99 o 
   1   9   7      211.08      335.29    549.29 o 
   3   9   7    21032.15    22539.72    638.31 o 
   5   9   7       14.55      817.86    587.99 o 
   7   9   7     5970.40     6150.31    457.83 o 
   9   9   7     1571.98     1501.92    395.12 o 
  -8  10   7     1715.22     1327.54    411.07 o 
  -6  10   7     1375.07     1366.04    338.19 o 
  -4  10   7     1279.40     1428.15    285.06 o 
  -2  10   7     1127.30     1100.37    272.84 o 
   0  10   7      176.27      285.40    384.44 o 
   2  10   7     1180.40     1297.07    589.46 o 
   4  10   7      979.53     1143.27    560.20 o 
   6  10   7     1182.73      708.95    368.57 o 
   8  10   7     1798.08     1261.50    477.08 o 
  -7  11   7     2663.44     2999.83    417.05 o 
  -5  11   7       75.41      305.22    327.71 o 
  -3  11   7    21201.21    22384.84   1066.77 o 
  -1  11   7     5376.89     5986.13    333.33 o 
   1  11   7     5505.01     5619.47    478.36 o 
   3  11   7    20924.30    22606.80    511.43 o 
   5  11   7       10.20      226.86    464.95 o 
   7  11   7     2569.53     2703.13    416.43 o 
  -6  12   7      420.48      842.58    361.94 o 
  -4  12   7     1572.90     1912.24    386.26 o 
  -2  12   7     8356.68     8851.72    532.73 o 
   0  12   7     2897.07     3022.48    385.96 o 
   2  12   7     8449.40     7854.65    525.92 o 
   4  12   7     1227.90      985.23    393.74 o 
   6  12   7      717.20     1274.60    497.85 o 
  -5  13   7     1892.95     1478.72    511.62 o 
  -3  13   7     1477.76     1517.79    406.81 o 
  -1  13   7      356.48      124.07    486.64 o 
   1  13   7      359.20      567.55    463.54 o 
   3  13   7     1397.50     1192.62    539.29 o 
   5  13   7     1579.26     1287.57    665.70 o 
  -4  14   7     2580.19     2858.42    752.88 o 
  -2  14   7      447.86      606.48    509.71 o 
   0  14   7       50.75      590.36    495.27 o 
   2  14   7      741.14      374.25    942.47 o 
   4  14   7     2583.17     1881.26    762.41 o 
  -1  15   7      727.77      401.37    743.68 o 
   0   0   8   937083.75  1017215.06  11099.62 o 
   2   0   8     4892.77     6548.47    278.86 o 
   4   0   8    11675.48    13121.16    371.95 o 
   6   0   8    33791.27    34782.37   1233.05 o 
   8   0   8      124.53      352.17    342.54 o 
  10   0   8    21565.29    22618.08    802.83 o 
  12   0   8     2495.72     1490.28    517.98 o 
 -11   1   8      816.30      900.28    416.13 o 
  -9   1   8     2120.54     2295.37    339.30 o 
  -7   1   8     3051.68     3080.71    237.89 o 
  -5   1   8     1019.13     1253.69    218.85 o 
  -3   1   8     1073.41     1509.40    236.86 o 
  -1   1   8    23522.97    21367.78    386.73 o 
   1   1   8    23347.88    21992.67    482.14 o 
   3   1   8     1259.48     1550.89    276.76 o 
   5   1   8      874.74     1088.01    278.20 o 
   7   1   8     2419.05     2372.76    282.44 o 
   9   1   8     2030.71     2362.13    369.24 o 
  11   1   8      899.05     1102.30    467.28 o 
 -12   2   8     2572.74     1895.93    430.77 o 
 -10   2   8     1005.94     1158.61    328.06 o 
  -8   2   8     1829.37     1897.05    275.12 o 
  -6   2   8     5214.61     5652.18    256.92 o 
  -4   2   8     5027.83     4356.48    203.28 o 
  -2   2   8     9169.83     7407.81    285.98 o 
   0   2   8      108.36      219.63    248.75 o 
   2   2   8    10176.11     9020.36    273.52 o 
   4   2   8     6036.69     5109.33    303.32 o 
   6   2   8     4277.57     4052.69    362.21 o 
   8   2   8     1645.00     2105.97    467.73 o 
  10   2   8      821.77      967.82    527.10 o 
  12   2   8     2933.61     3096.95    522.17 o 
 -11   3   8     4746.42     4073.49    381.81 o 
  -9   3   8      723.10      924.41    294.32 o 
  -7   3   8     1232.56     1392.35    251.12 o 
  -5   3   8    63544.24    64256.58   1516.73 o 
  -3   3   8    38073.68    38039.56   1153.39 o 
  -1   3   8    22548.76    19414.14    704.81 o 
   1   3   8    24018.52    20759.30    744.12 o 
   3   3   8    37218.48    35499.98   1987.87 o 
   5   3   8    63154.84    60413.55   3128.91 o 
   7   3   8     1499.38     1443.92    331.90 o 
   9   3   8      711.64     1364.70    495.47 o 
  11   3   8     4620.10     4736.70    732.62 o 
 -12   4   8       93.76      274.95    739.13 o 
 -10   4   8     1473.95     1632.69    335.18 o 
  -8   4   8     7884.27     8024.68    331.88 o 
  -6   4   8     1919.79     1738.59    225.78 o 
  -4   4   8    11761.86    11596.07    352.90 o 
  -2   4   8     2919.71     3216.21    219.02 o 
   0   4   8       89.92      347.54    203.83 o 
   2   4   8     2899.58     3071.71    247.98 o 
   4   4   8    11601.62    10249.64   1185.47 o 
   6   4   8     1892.74     1698.05    326.12 o 
   8   4   8     8072.55     8018.72    518.68 o 
  10   4   8     1226.96     1288.13    632.00 o 
  12   4   8       73.65      427.39    531.36 o 
 -11   5   8      872.75     1243.77    545.30 o 
  -9   5   8    13693.92    14002.02    684.85 o 
  -7   5   8     1723.30     1671.15    286.91 o 
  -5   5   8     2951.29     3017.24    213.48 o 
  -3   5   8     6586.93     7282.38    263.07 o 
  -1   5   8     8033.58     7995.67    314.78 o 
   1   5   8     6988.57     6670.90    269.97 o 
   3   5   8     6445.23     6373.14    647.83 o 
   5   5   8     1748.24     2231.09    432.69 o 
   7   5   8     1493.85     1430.92    362.35 o 
   9   5   8    14064.11    14689.91   1338.93 o 
  11   5   8      840.47      826.27    718.94 o 
 -10   6   8     2768.18     2710.98    415.52 o 
  -8   6   8     7976.55     8655.16    370.97 o 
  -6   6   8    20945.28    21190.79   1086.56 o 
  -4   6   8     4198.71     4371.31    242.37 o 
  -2   6   8     1601.19     1511.09    226.02 o 
   0   6   8    42280.51    41186.96   1596.89 o 
   2   6   8     1505.90     1453.24    297.53 o 
   4   6   8     4666.91     4292.55    391.45 o 
   6   6   8    21194.85    21737.37    665.29 o 
   8   6   8     8045.92     8262.08    418.15 o 
  10   6   8     2373.32     2470.81    461.94 o 
 -11   7   8    10579.31     9068.55    814.69 o 
  -9   7   8     1664.11     1589.78    330.89 o 
  -7   7   8     1963.32     2131.56    334.40 o 
  -5   7   8    13819.13    13981.60   1096.98 o 
  -3   7   8     5538.28     5918.81    268.57 o 
  -1   7   8      864.76      811.71    202.40 o 
   1   7   8     1092.63     1143.72    237.32 o 
   3   7   8     5449.10     4953.65    901.15 o 
   5   7   8    13955.79    14124.05    610.93 o 
   7   7   8     1477.12     1115.48    409.09 o 
   9   7   8     1885.28     2297.28    377.71 o 
  11   7   8    10161.64     9715.65   1900.35 o 
 -10   8   8      889.55      739.90    734.19 o 
  -8   8   8    12171.03    11604.49   1012.68 o 
  -6   8   8      635.15      837.45    281.12 o 
  -4   8   8     3178.42     3529.82    291.07 o 
  -2   8   8      108.57      225.62    208.29 o 
   0   8   8    16578.87    15218.29   1143.43 o 
   2   8   8       85.83      424.64    291.74 o 
   4   8   8     3815.87     3981.51    426.57 o 
   6   8   8      501.99     1258.71    562.67 o 
   8   8   8    11606.04    11747.85    693.49 o 
  10   8   8      743.55      356.73    425.18 o 
  -9   9   8     4915.11     4392.10    603.40 o 
  -7   9   8     4183.89     3930.04    340.05 o 
  -5   9   8     4141.99     4577.79    311.76 o 
  -3   9   8     1679.86     1945.55    269.58 o 
  -1   9   8     8151.78     8662.63    659.50 o 
   1   9   8     8900.01     9209.34    724.60 o 
   3   9   8     1700.86     1821.40    558.43 o 
   5   9   8     3639.56     4467.72    610.19 o 
   7   9   8     5276.95     5289.38    628.83 o 
   9   9   8     4661.72     4297.42    436.29 o 
  -8  10   8      186.54      288.27    402.40 o 
  -6  10   8      743.57     1089.05    313.56 o 
  -4  10   8     3803.93     3907.15    297.88 o 
  -2  10   8       84.79      -89.75    318.41 o 
   0  10   8     4400.26     4449.25    328.50 o 
   2  10   8       49.47      544.19    540.38 o 
   4  10   8     4191.68     5142.76    603.27 o 
   6  10   8      619.87      812.27    642.06 o 
   8  10   8      223.67      254.36    497.67 o 
  -7  11   8      989.32     1276.57    406.12 o 
  -5  11   8     3893.02     3811.27    409.42 o 
  -3  11   8    17245.38    19747.85    842.15 o 
  -1  11   8     2775.43     2869.91    314.06 o 
   1  11   8     2899.18     3487.47    607.51 o 
   3  11   8    17182.24    20090.75    678.62 o 
   5  11   8     3551.52     4249.53    471.48 o 
   7  11   8      933.07      571.28    410.86 o 
  -6  12   8      773.74      476.46    617.31 o 
  -4  12   8     1143.30     1119.11    344.39 o 
  -2  12   8      251.78      269.33    363.87 o 
   0  12   8     5244.78     5995.75    417.66 o 
   2  12   8      288.88      312.05    457.93 o 
   4  12   8      973.29     1089.14    461.27 o 
   6  12   8     1298.64     1477.77    598.97 o 
  -5  13   8      182.30      193.86    521.46 o 
  -3  13   8       54.47       68.22    383.23 o 
  -1  13   8     3687.86     3813.34    485.55 o 
   1  13   8     3407.39     3776.30    481.72 o 
   3  13   8       36.17      516.43    547.05 o 
   5  13   8      310.98      370.85    728.37 o 
  -4  14   8     2552.66     1808.81    772.57 o 
  -2  14   8     1784.88     1525.51    511.07 o 
   0  14   8    47414.96    47651.16  11611.81 o 
   2  14   8     1869.40     1433.60    421.00 o 
   4  14   8     2680.06     2321.60    571.82 o 
   2   0   9      583.56      782.64    277.76 o 
   4   0   9      163.67      313.09    251.54 o 
   6   0   9    75029.90    74249.94   2952.99 o 
   8   0   9       69.62       84.69    304.95 o 
  10   0   9     2487.65     2545.95    399.66 o 
  12   0   9    17872.08    16648.24   4581.21 o 
 -11   1   9     6051.69     5494.63    617.02 o 
  -9   1   9     1046.85     1368.22    355.52 o 
  -7   1   9     2144.27     2109.54    232.26 o 
  -5   1   9    29378.39    28244.37    731.87 o 
  -3   1   9    21434.79    22320.85    792.50 o 
  -1   1   9    13636.24    11163.42    330.77 o 
   1   1   9    13234.44    11077.68    316.60 o 
   3   1   9    21440.20    21568.66   1104.46 o 
   5   1   9    28023.79    25951.96    943.64 o 
   7   1   9     2740.90     2553.54    320.56 o 
   9   1   9      877.96      948.83    430.27 o 
  11   1   9     6615.18     6440.29    556.49 o 
 -12   2   9      516.07      281.31    517.28 o 
 -10   2   9     1010.32      885.85    328.97 o 
  -8   2   9    29696.54    31174.94   1303.83 o 
  -6   2   9     4015.92     3699.59    238.09 o 
  -4   2   9     9960.34    11113.76    322.31 o 
  -2   2   9    29427.47    28746.89    574.58 o 
   0   2   9    11439.38     9824.88    286.79 o 
   2   2   9    28691.95    28906.24    946.53 o 
   4   2   9    10301.18    10948.71    555.42 o 
   6   2   9     4064.73     3434.49    392.02 o 
   8   2   9    30169.27    32397.97    636.05 o 
  10   2   9      993.30     1202.32    629.42 o 
  12   2   9      485.06      547.61    521.10 o 
 -11   3   9     4079.54     3553.78    422.82 o 
  -9   3   9     3735.01     4290.74    304.67 o 
  -7   3   9     9720.34     9780.93    740.24 o 
  -5   3   9     1345.27     1315.16    226.51 o 
  -3   3   9    87562.67    92209.25   2690.66 o 
  -1   3   9    20172.11    20057.27    535.56 o 
   1   3   9    21456.32    22032.56    759.05 o 
   3   3   9    87555.33    89733.16   2714.37 o 
   5   3   9     1303.55      938.10    372.66 o 
   7   3   9     8813.29     8333.11    427.26 o 
   9   3   9     3589.80     2840.46    601.91 o 
  11   3   9     4614.01     4436.36    425.56 o 
 -10   4   9     3478.96     3830.55    337.52 o 
  -8   4   9     9624.95     9982.78    358.53 o 
  -6   4   9     1791.97     1693.65    227.50 o 
  -4   4   9    12158.50    11942.93    421.94 o 
  -2   4   9     3055.43     3136.24    234.64 o 
   0   4   9     2149.29     2136.24    186.53 o 
   2   4   9     3243.40     3277.44    226.89 o 
   4   4   9    12612.15    12186.88    611.16 o 
   6   4   9     2033.76     1569.80    364.32 o 
   8   4   9     9496.66     9394.86    616.94 o 
  10   4   9     3542.05     3313.05    696.55 o 
  12   4   9     1036.15      523.98    767.87 o 
 -11   5   9      168.24      731.41    418.77 o 
  -9   5   9     4067.03     4120.57    348.96 o 
  -7   5   9     4814.31     5257.26    385.06 o 
  -5   5   9      922.97      930.01    199.07 o 
  -3   5   9    85420.17    88874.30   3615.66 o 
  -1   5   9       67.37      214.60    221.07 o 
   1   5   9       51.66       69.79    238.15 o 
   3   5   9    86310.65    86768.97   4280.24 o 
   5   5   9      610.78      473.79    363.08 o 
   7   5   9     4499.37     4981.66    579.23 o 
   9   5   9     3524.73     4473.03    646.36 o 
  11   5   9       58.67     -335.23    504.06 o 
 -10   6   9     1700.16     1602.79    403.38 o 
  -8   6   9     2044.13     2392.14    320.35 o 
  -6   6   9    16890.40    18158.07   1005.69 o 
  -4   6   9     2705.21     2602.91    201.48 o 
  -2   6   9    11478.58    10992.47    385.83 o 
   0   6   9    35963.85    33098.57   1470.38 o 
   2   6   9    12053.09    11571.81    628.56 o 
   4   6   9     2962.87     2774.12    650.89 o 
   6   6   9    16418.64    16187.37    627.28 o 
   8   6   9     2561.85     2650.30    610.00 o 
  10   6   9     1643.46     1909.59    475.22 o 
 -11   7   9      775.07      426.78    751.95 o 
  -9   7   9     5591.79     6156.33    433.75 o 
  -7   7   9     2425.92     2501.05    310.53 o 
  -5   7   9     6531.97     6797.10    381.56 o 
  -3   7   9     2932.46     3384.56    198.93 o 
  -1   7   9     6256.05     6189.29    279.01 o 
   1   7   9     5492.35     5173.53    298.97 o 
   3   7   9     2748.81     2710.60    679.11 o 
   5   7   9     6780.11     7030.40    593.02 o 
   7   7   9     2440.08     2609.59    566.14 o 
   9   7   9     5750.52     5876.05    496.61 o 
  11   7   9      689.53      689.55    523.53 o 
 -10   8   9     1399.67     1123.00    747.61 o 
  -8   8   9     2453.38     2833.60    350.03 o 
  -6   8   9     2156.65     2300.56    275.59 o 
  -4   8   9     8761.33     9701.16    383.73 o 
  -2   8   9    14916.72    15269.77   1234.00 o 
   0   8   9    39787.05    36355.10   3984.49 o 
   2   8   9    15731.72    14798.06   3364.39 o 
   4   8   9     8306.18     8311.66    448.78 o 
   6   8   9     2010.20     2076.89    583.23 o 
   8   8   9     2579.45     2900.53    651.91 o 
  10   8   9     1102.53      813.82    518.86 o 
  -9   9   9      185.48      160.24    421.60 o 
  -7   9   9     1588.52     1423.14    341.89 o 
  -5   9   9     2555.67     2483.16    305.44 o 
  -3   9   9    19290.35    20752.42    874.11 o 
  -1   9   9     3022.54     2743.78    391.31 o 
   1   9   9     3027.56     3055.96    397.39 o 
   3   9   9    19121.08    19947.92    653.84 o 
   5   9   9     3138.84     2879.54    591.67 o 
   7   9   9     1727.83     1591.31    464.37 o 
   9   9   9      241.24     1226.61    548.34 o 
  -8  10   9     2847.78     1998.01    417.36 o 
  -6  10   9      680.86     1176.15    335.45 o 
  -4  10   9     2348.83     2643.30    346.37 o 
  -2  10   9     7797.83     8520.10    355.09 o 
   0  10   9     1080.46     1240.26    431.92 o 
   2  10   9     7772.78     8123.75    608.99 o 
   4  10   9     2367.43     2445.58    611.87 o 
   6  10   9      817.26      449.02    457.91 o 
   8  10   9     2766.58     2214.46    426.32 o 
  -7  11   9     1483.07     1195.93    408.34 o 
  -5  11   9     1295.99      868.00    340.88 o 
  -3  11   9     8628.86     9474.74    376.84 o 
  -1  11   9     1778.87     2470.40    349.91 o 
   1  11   9     1861.76     2462.40    618.78 o 
   3  11   9     8449.19     9922.75    651.63 o 
   5  11   9     1350.29     1795.68    647.89 o 
   7  11   9     1460.61     1150.95    410.26 o 
  -6  12   9       63.59      235.26    497.05 o 
  -4  12   9     2712.25     2677.06    396.22 o 
  -2  12   9     6902.18     7702.81    646.78 o 
   0  12   9      174.66      233.95    395.10 o 
   2  12   9     7405.01     7888.89    708.35 o 
   4  12   9     3021.98     3035.69    538.22 o 
   6  12   9       87.98     -116.81    513.20 o 
  -5  13   9     4957.63     4601.44    711.34 o 
  -3  13   9       12.30      235.21    405.38 o 
  -1  13   9      491.53      488.40    480.92 o 
   1  13   9      286.87     -308.39    453.55 o 
   3  13   9       43.00      397.03    498.31 o 
   5  13   9     4773.76     3075.34    523.15 o 
  -4  14   9      945.08     -341.06    751.97 o 
  -2  14   9      119.24     -162.74    511.86 o 
   0  14   9        3.79      165.75    501.78 o 
   2  14   9       74.19       -0.39    518.15 o 
   4  14   9     1388.96      794.61    761.58 o 
   0   0  10    23952.67    25071.06    618.34 o 
   2   0  10        3.22      159.97    271.42 o 
   4   0  10    35251.51    35024.63   1044.39 o 
   6   0  10    90599.52    86500.76   1694.58 o 
   8   0  10      234.32      375.11    325.30 o 
  10   0  10      501.67      310.74    538.81 o 
  12   0  10      148.77      671.68    530.48 o 
 -11   1  10     1638.14     1810.84    492.57 o 
  -9   1  10      384.92      450.77    304.70 o 
  -7   1  10     5571.21     5782.40    326.02 o 
  -5   1  10    19525.38    18114.91    447.66 o 
  -3   1  10    30142.96    29713.08   1296.23 o 
  -1   1  10     5451.20     6750.26    285.65 o 
   1   1  10     5299.34     6581.83    280.07 o 
   3   1  10    31034.28    30190.42   1391.70 o 
   5   1  10    21736.05    19930.47    641.71 o 
   7   1  10     5454.65     4396.76    945.25 o 
   9   1  10      406.51      421.84    508.05 o 
  11   1  10     1892.02     1794.28    505.76 o 
 -12   2  10      337.71      477.54    762.04 o 
 -10   2  10     2472.07     2786.63    401.33 o 
  -8   2  10     3088.05     3433.50    352.63 o 
  -6   2  10     7533.42     7576.25    247.13 o 
  -4   2  10    17336.34    17118.42    444.97 o 
  -2   2  10   100820.02    98311.18   2241.53 o 
   0   2  10    59831.16    62051.20   1722.88 o 
   2   2  10    99516.07   101533.52   2722.63 o 
   4   2  10    17142.91    16897.87    868.30 o 
   6   2  10     6519.22     6090.17    407.32 o 
   8   2  10     3334.05     3540.92    561.87 o 
  10   2  10     2514.36     3830.08    619.50 o 
  12   2  10      418.72      559.88    518.42 o 
 -11   3  10     5178.75     5391.15    814.27 o 
  -9   3  10     1929.71     2410.68    355.55 o 
  -7   3  10     3923.02     4237.19    320.95 o 
  -5   3  10    27614.85    27513.79    966.49 o 
  -3   3  10    13903.68    13284.52    350.97 o 
  -1   3  10    12578.56    12140.81    484.02 o 
   1   3  10    12602.89    12406.94    498.86 o 
   3   3  10    13468.24    14088.69    834.73 o 
   5   3  10    27375.81    27210.63    944.77 o 
   7   3  10     3954.35     4480.85    560.11 o 
   9   3  10     1792.30     1539.93    583.19 o 
  11   3  10     5322.32     5268.94    600.49 o 
 -10   4  10     4680.30     4706.69    400.70 o 
  -8   4  10    15327.75    16425.07    372.55 o 
  -6   4  10      516.29      712.14    237.29 o 
  -4   4  10     3065.14     3063.32    208.87 o 
  -2   4  10    21692.11    20237.91    711.32 o 
   0   4  10    33743.93    34450.54   1388.64 o 
   2   4  10    21659.32    20574.30    632.72 o 
   4   4  10     3496.58     3321.50    398.61 o 
   6   4  10      703.04      556.79    288.80 o 
   8   4  10    15793.13    17417.62    651.17 o 
  10   4  10     5446.25     4991.88    639.64 o 
  12   4  10     1320.11     1243.66    746.96 o 
 -11   5  10      915.20      904.62    508.44 o 
  -9   5  10      820.62      991.38    326.82 o 
  -7   5  10     9264.98    10151.06    445.78 o 
  -5   5  10      675.14      636.79    176.10 o 
  -3   5  10    92767.76    92928.41   2887.71 o 
  -1   5  10    13376.34    13381.94    544.87 o 
   1   5  10    13160.86    12955.04    662.03 o 
   3   5  10    93609.59    89513.66   4370.67 o 
   5   5  10      409.48      348.30    295.46 o 
   7   5  10     9424.44     9606.81    591.51 o 
   9   5  10      880.28     1505.88    626.23 o 
  11   5  10     1707.78     2523.17    591.72 o 
 -10   6  10     6864.88     6917.49   1197.68 o 
  -8   6  10       84.37      414.36    316.99 o 
  -6   6  10     8363.71     8903.09    386.85 o 
  -4   6  10      568.77      630.99    193.68 o 
  -2   6  10     7904.53     7176.90    263.73 o 
   0   6  10    30063.98    29253.27    927.67 o 
   2   6  10     7265.80     6414.30    390.97 o 
   4   6  10      520.15      615.87    286.58 o 
   6   6  10     8524.94     8939.70    581.85 o 
   8   6  10       47.95     -152.40    591.17 o 
  10   6  10     7093.23     7220.34    694.56 o 
 -11   7  10     1726.22     1474.35    720.34 o 
  -9   7  10      166.54      293.15    337.43 o 
  -7   7  10      221.95      404.04    299.78 o 
  -5   7  10    45426.03    46652.02   2590.92 o 
  -3   7  10     8120.91     7870.20    437.55 o 
  -1   7  10     1582.46     1480.79    224.66 o 
   1   7  10     2160.29     1893.28    246.04 o 
   3   7  10     8896.70     8067.00   1923.98 o 
   5   7  10    47075.68    49548.35    657.43 o 
   7   7  10      255.76      206.38    393.08 o 
   9   7  10      208.66      427.36    660.41 o 
  11   7  10     1433.76      711.03    560.87 o 
 -10   8  10      107.01     -133.30    523.89 o 
  -8   8  10     4516.26     4165.20    390.35 o 
  -6   8  10     6390.58     7660.06    348.42 o 
  -4   8  10     1195.19     1312.03    272.03 o 
  -2   8  10    12370.64    11693.88   1620.29 o 
   0   8  10    10231.21     9051.38    807.22 o 
   2   8  10    12781.62    14475.47    614.62 o 
   4   8  10     1098.93     1051.87    403.34 o 
   6   8  10     6220.50     6598.35    623.33 o 
   8   8  10     4822.16     5333.79    471.71 o 
  10   8  10       48.66      197.97    522.12 o 
  -9   9  10      210.03      239.98    355.79 o 
  -7   9  10     7121.23     7161.61    398.56 o 
  -5   9  10     5740.73     6377.10    319.27 o 
  -3   9  10    15458.36    16760.49   1060.53 o 
  -1   9  10     3556.12     3844.55    397.17 o 
   1   9  10     3127.51     3719.34    419.16 o 
   3   9  10    15122.55    16545.68    503.18 o 
   5   9  10     6371.53     7909.48    611.90 o 
   7   9  10     7174.98     8578.51    669.18 o 
   9   9  10      219.21      213.03    512.53 o 
  -8  10  10     1641.66     1543.50    409.32 o 
  -6  10  10     2374.32     2394.32    341.85 o 
  -4  10  10       15.77      271.69    353.90 o 
  -2  10  10     4297.79     4888.38    333.52 o 
   0  10  10    17325.68    18291.88   1701.10 o 
   2  10  10     4126.80     4008.12    609.01 o 
   4  10  10        8.62     -352.42    401.31 o 
   6  10  10     2479.82     2585.31    659.51 o 
   8  10  10     1584.08     1302.87    414.04 o 
  -7  11  10      977.73      773.55    499.58 o 
  -5  11  10     2196.34     2210.47    332.39 o 
  -3  11  10     8245.89     8586.99    410.97 o 
  -1  11  10     1401.08     1575.65    343.52 o 
   1  11  10     1303.83     1628.01    574.85 o 
   3  11  10     7634.56     7996.61    645.76 o 
   5  11  10     2592.74     1982.39    641.10 o 
   7  11  10      914.17      660.90    514.64 o 
  -6  12  10     1003.04      817.70    515.11 o 
  -4  12  10     6547.36     6635.73    403.49 o 
  -2  12  10    20000.96    22595.17    420.66 o 
   0  12  10     4301.00     4724.29    543.70 o 
   2  12  10    19985.72    23119.98    753.59 o 
   4  12  10     6602.50     5962.29    708.48 o 
   6  12  10     1289.82     1101.82    515.42 o 
  -5  13  10     5384.89     3520.88    637.65 o 
  -3  13  10     2681.20     2837.36    452.22 o 
  -1  13  10     2453.35     1679.90    493.67 o 
   1  13  10     2424.48     2129.67    699.51 o 
   3  13  10     2618.39     1888.31    714.79 o 
   5  13  10     5051.80     5380.57    745.68 o 
  -2  14  10     1027.33     1448.73    531.60 o 
   0  14  10     3687.26     2506.84    746.41 o 
   2  14  10      950.47      501.04    438.32 o 
   2   0  11     1243.91     1316.81    270.36 o 
   4   0  11     4192.83     4162.44    240.91 o 
   6   0  11     4529.50     3939.60    271.56 o 
   8   0  11       50.83      352.55    436.94 o 
  10   0  11     6044.58     6891.76    650.57 o 
  12   0  11       42.84      218.62    520.09 o 
 -11   1  11     5659.18     5297.68    749.96 o 
  -9   1  11     2880.37     3294.28    490.88 o 
  -7   1  11     9050.23     8826.62    415.00 o 
  -5   1  11    26061.18    26232.66    525.40 o 
  -3   1  11    17709.27    16905.13    413.73 o 
  -1   1  11    90596.47    89333.07   1159.54 o 
   1   1  11    89509.14    87142.89   1040.99 o 
   3   1  11    18882.86    17597.51    765.34 o 
   5   1  11    25652.71    24913.30   1250.39 o 
   7   1  11     8829.60     8912.76    557.80 o 
   9   1  11     2939.19     4286.97    591.63 o 
  11   1  11     5979.75     4198.72    699.47 o 
 -10   2  11     3478.81     3040.57    515.34 o 
  -8   2  11     9999.65    10725.11    774.66 o 
  -6   2  11     2201.15     1992.22    253.32 o 
  -4   2  11    10547.48    11742.74    351.60 o 
  -2   2  11    58049.65    56222.40    831.43 o 
   0   2  11    10846.83    10722.07    290.13 o 
   2   2  11    58460.16    58324.63   2466.06 o 
   4   2  11    10768.10    11496.05    604.12 o 
   6   2  11     1934.45     1325.91    291.64 o 
   8   2  11     9279.02     9788.87    608.02 o 
  10   2  11     3230.74     3273.42    479.80 o 
  12   2  11     3460.45     2081.17    540.22 o 
 -11   3  11      100.84      -43.74    498.05 o 
  -9   3  11     3026.84     2976.57    375.30 o 
  -7   3  11     4117.52     4516.05    363.79 o 
  -5   3  11     7060.00     6789.10    255.79 o 
  -3   3  11    11932.67    11796.26    292.60 o 
  -1   3  11     3514.32     3393.73    255.63 o 
   1   3  11     3681.08     3816.83    225.54 o 
   3   3  11    11348.88    11005.65    364.52 o 
   5   3  11     7419.77     6816.22    426.91 o 
   7   3  11     4511.92     4620.78    584.35 o 
   9   3  11     3448.55     3442.17    601.87 o 
  11   3  11       92.51       40.64    677.54 o 
 -10   4  11     3092.87     3532.60    437.60 o 
  -8   4  11     1515.25     2224.86    348.24 o 
  -6   4  11    17155.62    17473.81   1081.12 o 
  -4   4  11     7731.52     7890.95    243.61 o 
  -2   4  11    46714.20    44886.54   1490.37 o 
   0   4  11    10374.88    10197.81    343.23 o 
   2   4  11    48331.80    47333.83   1310.78 o 
   4   4  11     7156.71     7195.68    290.17 o 
   6   4  11    17459.19    18139.11    600.87 o 
   8   4  11     1028.78      858.74    540.52 o 
  10   4  11     3322.82     3397.35    488.69 o 
  12   4  11      624.93     -804.63    804.63 o 
 -11   5  11      606.03      669.82    490.68 o 
  -9   5  11    15445.44    15409.08    861.74 o 
  -7   5  11    13243.42    14297.00    619.65 o 
  -5   5  11     1181.07     1304.07    177.63 o 
  -3   5  11    17160.96    17399.26    697.53 o 
  -1   5  11     1350.95     1449.59    262.83 o 
   1   5  11     1628.35     1735.02    223.37 o 
   3   5  11    15635.00    15395.45    725.14 o 
   5   5  11     1127.84      937.11    379.86 o 
   7   5  11    13311.03    12756.96    604.26 o 
   9   5  11    15575.33    15959.09    678.27 o 
  11   5  11      515.68      545.92    511.69 o 
 -10   6  11     4691.80     4626.41    544.95 o 
  -8   6  11     2630.71     2856.77    289.02 o 
  -6   6  11    15616.99    16342.59    805.76 o 
  -4   6  11     3107.02     3093.08    203.06 o 
  -2   6  11     2898.64     2932.16    253.98 o 
   0   6  11     1530.42     1476.49    251.39 o 
   2   6  11     2745.68     2636.16    237.79 o 
   4   6  11     3168.68     2924.90    688.10 o 
   6   6  11    16190.10    17346.57    633.53 o 
   8   6  11     2447.74     2452.59    595.99 o 
  10   6  11     4849.10     3959.15    708.17 o 
  -9   7  11     1792.11     1818.04    355.32 o 
  -7   7  11     1964.55     2437.66    303.13 o 
  -5   7  11    12057.27    12592.15    719.54 o 
  -3   7  11      154.74      134.73    203.75 o 
  -1   7  11    39098.07    37488.20   1066.87 o 
   1   7  11    38737.02    38330.46   1116.39 o 
   3   7  11      436.06      706.20    499.80 o 
   5   7  11    12263.27    13330.11    621.35 o 
   7   7  11     1874.57     1753.42    597.81 o 
   9   7  11     1847.92     1787.63    676.55 o 
  11   7  11    11451.42     7394.56    566.56 o 
 -10   8  11     6416.10     7232.67    764.35 o 
  -8   8  11    10063.06    10502.55    634.10 o 
  -6   8  11     6244.71     6978.49    319.14 o 
  -4   8  11     2426.32     2247.15    269.18 o 
  -2   8  11      134.02      156.96    289.41 o 
   0   8  11     2341.25     2550.81    310.08 o 
   2   8  11      126.18      471.11    378.27 o 
   4   8  11     1841.94     2226.81    387.55 o 
   6   8  11     5740.91     5859.69    618.15 o 
   8   8  11    10283.45    10257.67    683.67 o 
  10   8  11     6440.38     4449.52    549.42 o 
  -9   9  11     5734.17     4098.80    566.50 o 
  -7   9  11     2630.38     2541.66    338.57 o 
  -5   9  11      209.41      513.44    342.70 o 
  -3   9  11     7875.88     8627.03    542.14 o 
  -1   9  11     5953.97     6013.39    490.75 o 
   1   9  11     6862.84     7312.89    398.67 o 
   3   9  11     8333.22     7865.06    598.30 o 
   5   9  11      215.50      349.89    577.23 o 
   7   9  11     3201.71     3525.64    661.53 o 
   9   9  11     5519.28     4674.82   1089.40 o 
  -8  10  11      842.09      570.09    510.14 o 
  -6  10  11    15930.27    14594.34   1020.63 o 
  -4  10  11     3791.68     4204.08    308.73 o 
  -2  10  11     8867.70     9635.71    518.82 o 
   0  10  11      966.91     1023.54    436.32 o 
   2  10  11     7744.49     7399.17    619.78 o 
   4  10  11     3497.53     4282.40    608.23 o 
   6  10  11    16006.75    15304.13    564.15 o 
   8  10  11     1118.94     1423.99    691.04 o 
  -7  11  11     4091.36     3153.32    520.37 o 
  -5  11  11     2083.13     1947.45    406.40 o 
  -3  11  11     1516.12     1713.52    378.96 o 
  -1  11  11     1084.41     1164.38    435.43 o 
   1  11  11     1102.66     1354.80    593.88 o 
   3  11  11     1347.70     1286.91    626.94 o 
   5  11  11     2371.99     2883.19    661.39 o 
   7  11  11     3704.39     2989.07    622.49 o 
  -6  12  11     3706.02     2442.75    437.66 o 
  -4  12  11     6592.22     7187.27    535.85 o 
  -2  12  11    10366.18    10469.55   1324.21 o 
   0  12  11       36.21      290.82    665.47 o 
   2  12  11     9584.82    10755.60    712.20 o 
   4  12  11     6328.97     7062.64    707.15 o 
   6  12  11     4008.90     3573.54    534.47 o 
  -5  13  11      356.01     -431.78    518.63 o 
  -3  13  11     3846.04     2779.90    407.76 o 
  -1  13  11    10808.29    11782.36   2890.74 o 
   1  13  11    10161.39    11726.72    744.70 o 
   3  13  11     3721.80     3301.55    709.25 o 
   5  13  11      284.10      347.99    542.94 o 
  -2  14  11      353.71      687.74    733.46 o 
   0  14  11     1810.38      757.09    421.87 o 
   2  14  11      307.87      851.57    734.72 o 
   0   0  12     2452.70     2240.91    334.65 o 
   2   0  12      652.58      543.78    272.35 o 
   4   0  12    41920.32    40263.88   1352.13 o 
   6   0  12     4407.20     3652.39    253.21 o 
   8   0  12       23.37      333.37    569.58 o 
  10   0  12     3101.05     2906.65    637.38 o 
  12   0  12     5870.65     3494.01    605.16 o 
 -11   1  12      554.93      853.53    685.87 o 
  -9   1  12     7529.47     7538.36    417.68 o 
  -7   1  12     4205.64     3700.64    406.43 o 
  -5   1  12    31255.79    30155.09    776.49 o 
  -3   1  12    14185.78    14151.16    307.94 o 
  -1   1  12    22322.84    20774.41    345.45 o 
   1   1  12    23027.74    22611.06    467.98 o 
   3   1  12    13621.74    13748.24    290.34 o 
   5   1  12    30293.09    28803.02    569.83 o 
   7   1  12     4142.01     4371.77    562.05 o 
   9   1  12     7420.29     8389.38    612.69 o 
  11   1  12      520.42      414.06    683.96 o 
 -10   2  12     1926.32     1771.61    537.32 o 
  -8   2  12    13858.34    12571.11    899.24 o 
  -6   2  12    12704.13    12091.52    509.69 o 
  -4   2  12    42605.24    41573.00   1492.48 o 
  -2   2  12    25100.20    24114.37    360.88 o 
   0   2  12     2101.19     2228.88    250.04 o 
   2   2  12    24217.85    23891.81    715.12 o 
   4   2  12    39673.23    38170.82   1100.22 o 
   6   2  12    13717.76    12549.33    633.09 o 
   8   2  12    14445.33    14049.69    619.09 o 
  10   2  12     2167.17     2594.65    671.53 o 
  12   2  12     1246.47     1007.67    753.93 o 
 -11   3  12     3723.88     2894.10    521.72 o 
  -9   3  12     3019.52     3255.60    467.19 o 
  -7   3  12     7621.34     7515.40    737.51 o 
  -5   3  12     4305.94     4465.35    257.63 o 
  -3   3  12     6549.07     6520.30    290.41 o 
  -1   3  12     1401.02     1302.86    249.91 o 
   1   3  12     1044.27     1004.41    207.22 o 
   3   3  12     6127.60     6283.10    279.89 o 
   5   3  12     4294.96     4438.41    435.59 o 
   7   3  12     7433.58     6984.51    596.94 o 
   9   3  12     3194.79     3066.33    601.83 o 
  11   3  12     3514.88     3572.14    714.94 o 
 -10   4  12     4452.30     4432.61    464.45 o 
  -8   4  12     5810.68     6816.95    712.75 o 
  -6   4  12     3634.44     3758.58    284.70 o 
  -4   4  12     1404.49     1138.15    243.09 o 
  -2   4  12    12404.79    12227.82    281.39 o 
   0   4  12   104641.09   101166.96   4125.75 o 
   2   4  12    12233.92    11711.07    337.01 o 
   4   4  12     1647.68     1626.55    302.71 o 
   6   4  12     3808.48     4422.88    570.90 o 
   8   4  12     5319.02     5941.22    553.87 o 
  10   4  12     4428.56     4426.09    659.18 o 
 -11   5  12      183.01      339.73    730.26 o 
  -9   5  12    10680.84    12037.23   1593.61 o 
  -7   5  12     1057.46     1409.45    320.04 o 
  -5   5  12     2402.71     2493.95    262.96 o 
  -3   5  12      435.96      351.47    248.21 o 
  -1   5  12    41793.60    39990.40   1896.46 o 
   1   5  12    43110.61    41983.37   1446.68 o 
   3   5  12      427.11      625.82    227.58 o 
   5   5  12     2279.83     2790.91    531.24 o 
   7   5  12      733.89      305.49    556.36 o 
   9   5  12     9713.69    10156.97    672.17 o 
  11   5  12      184.65      468.00    721.37 o 
 -10   6  12     2497.10     2369.85    718.58 o 
  -8   6  12     3808.57     3922.62    365.96 o 
  -6   6  12     1774.15     1858.83    267.98 o 
  -4   6  12     9114.11     9085.66    459.28 o 
  -2   6  12     7187.08     6867.06    277.16 o 
   0   6  12      248.07      319.81    257.42 o 
   2   6  12     7728.19     7013.77    292.45 o 
   4   6  12     9554.21    10296.56    580.91 o 
   6   6  12     1905.07     1681.09    409.79 o 
   8   6  12     3647.13     3594.19    645.11 o 
  10   6  12     2191.05     1768.05    704.55 o 
  -9   7  12     6931.10     7332.83    402.80 o 
  -7   7  12      276.87      599.48    347.75 o 
  -5   7  12    43190.46    45282.71   2425.92 o 
  -3   7  12     4018.87     3895.72    238.30 o 
  -1   7  12   104800.06    98455.03   6702.31 o 
   1   7  12   105789.27   102834.42   4167.18 o 
   3   7  12     3232.34     3755.37    572.08 o 
   5   7  12    42041.80    45196.78    746.85 o 
   7   7  12      304.15      537.87    429.28 o 
   9   7  12     6920.73     7720.08    690.72 o 
  -8   8  12      724.95      534.50    474.90 o 
  -6   8  12     1862.53     2016.62    369.60 o 
  -4   8  12     6718.29     6870.59    287.73 o 
  -2   8  12     3325.38     3171.37    353.96 o 
   0   8  12      305.92      303.78    295.56 o 
   2   8  12     3023.82     2809.90    383.44 o 
   4   8  12     6415.67     6272.50    423.68 o 
   6   8  12     1988.99     1822.08    597.20 o 
   8   8  12      730.49     1577.57    642.71 o 
  10   8  12       84.42      457.76    441.66 o 
  -9   9  12     7097.50     6281.12    767.01 o 
  -7   9  12     5930.62     4906.60    480.61 o 
  -5   9  12    11629.67    11658.67    432.23 o 
  -3   9  12     4585.72     4321.54    305.60 o 
  -1   9  12     4264.76     4903.05    445.99 o 
   1   9  12     3720.49     3671.89    398.52 o 
   3   9  12     4839.31     4772.64    612.95 o 
   5   9  12    10541.64    10971.62    643.74 o 
   7   9  12     6514.20     6643.51    685.59 o 
   9   9  12     6778.27     4319.39    741.52 o 
  -8  10  12     1901.77     1765.09    521.09 o 
  -6  10  12     5058.95     5312.19    477.37 o 
  -4  10  12     7794.05     7766.98    718.09 o 
  -2  10  12     3940.04     4070.14    363.52 o 
   0  10  12    58935.09    64181.95   6165.64 o 
   2  10  12     4308.50     4443.68    603.93 o 
   4  10  12     8286.43     9091.34    643.34 o 
   6  10  12     5047.26     5844.52    669.45 o 
   8  10  12     1581.65     1633.76    726.68 o 
  -7  11  12     4397.41     3336.07    528.09 o 
  -5  11  12      383.94      570.65    413.33 o 
  -3  11  12      385.01      545.25    373.22 o 
  -1  11  12      816.14     1065.90    429.45 o 
   1  11  12      904.91     1161.02    624.97 o 
   3  11  12      365.02      413.41    579.16 o 
   5  11  12      421.04      367.69    673.15 o 
   7  11  12     4146.71     4728.07    746.17 o 
  -6  12  12      514.82      538.66    526.25 o 
  -4  12  12     3344.64     2899.46    357.19 o 
  -2  12  12     3209.92     3237.08    338.46 o 
   0  12  12      949.60      865.68    674.51 o 
   2  12  12     3409.66     3785.70    676.81 o 
   4  12  12     3578.37     2997.08    669.20 o 
   6  12  12      466.26       10.88    530.78 o 
  -5  13  12    11619.58    10834.62   1475.36 o 
  -3  13  12       31.82       15.27    760.71 o 
  -1  13  12     7789.32     7359.84    602.42 o 
   1  13  12     7370.79     8669.63    732.75 o 
   3  13  12       58.22      802.63    711.82 o 
   5  13  12    11451.97    12276.73    806.57 o 
  -2  14  12      246.24      272.42    770.27 o 
   0  14  12       12.13      368.29    735.31 o 
   2  14  12      250.72      445.78    747.41 o 
   2   0  13     8230.56     8997.31    311.98 o 
   4   0  13    45802.10    43756.16   1284.99 o 
   6   0  13      781.12      951.42    295.73 o 
   8   0  13     1825.45     2062.85    567.97 o 
  10   0  13     6556.10     8172.09    680.53 o 
  12   0  13     1474.02     1068.39    759.05 o 
 -11   1  13     1252.95     1385.93    675.82 o 
  -9   1  13     5792.74     5844.98    591.40 o 
  -7   1  13     3671.18     4076.47    423.08 o 
  -5   1  13     1879.11     1983.66    266.53 o 
  -3   1  13    55835.31    52974.68    637.12 o 
  -1   1  13     4925.03     4450.64    283.99 o 
   1   1  13     5029.54     4671.64    263.76 o 
   3   1  13    58836.91    57081.73   1366.99 o 
   5   1  13     2207.99     2076.31    304.74 o 
   7   1  13     4109.11     3792.43    565.84 o 
   9   1  13     5843.96     5314.05    623.87 o 
  11   1  13     1180.31     1406.87    670.09 o 
 -10   2  13     2248.82     2115.02    627.71 o 
  -8   2  13    25885.67    26937.86   2653.70 o 
  -6   2  13     5289.87     4920.59    283.33 o 
  -4   2  13     1586.47     1719.14    244.61 o 
  -2   2  13    36324.34    36989.74    564.41 o 
   0   2  13     9624.29     8102.00    279.65 o 
   2   2  13    36637.03    37943.70   1225.04 o 
   4   2  13     1475.24     1599.82    237.28 o 
   6   2  13     5937.79     4958.87    573.33 o 
   8   2  13    25447.77    28565.15    702.15 o 
  10   2  13     1777.60     1691.06    651.77 o 
  12   2  13     1369.11     1133.15    796.51 o 
 -11   3  13     2774.53     2218.73    527.24 o 
  -9   3  13     1933.33     2294.85    480.58 o 
  -7   3  13     6527.69     5927.13    327.92 o 
  -5   3  13    17796.85    16491.02    682.60 o 
  -3   3  13     5615.32     6014.14    293.72 o 
  -1   3  13    28792.78    26065.23    359.67 o 
   1   3  13    29579.78    27801.38    955.80 o 
   3   3  13     5902.36     6392.47    284.62 o 
   5   3  13    19047.17    17273.16    900.88 o 
   7   3  13     6718.05     6859.33    580.89 o 
   9   3  13     1903.07     1521.52    629.57 o 
  11   3  13     2244.99     2092.71    700.11 o 
 -10   4  13      760.75     1521.69    665.58 o 
  -8   4  13     2761.34     2311.96    459.57 o 
  -6   4  13     3663.03     3525.45    293.22 o 
  -4   4  13    14075.09    13493.04    513.25 o 
  -2   4  13    14461.22    13741.83    345.17 o 
   0   4  13     2226.00     2034.88    263.52 o 
   2   4  13    14331.93    13424.78    478.10 o 
   4   4  13    14571.15    13123.95    851.04 o 
   6   4  13     3599.91     3789.34    577.84 o 
   8   4  13     2879.24     2634.03    584.00 o 
  10   4  13     1057.81     1452.57    671.98 o 
 -11   5  13     1078.33     -189.27    749.46 o 
  -9   5  13     2829.22     2588.92    521.65 o 
  -7   5  13     6121.66     6804.29    468.88 o 
  -5   5  13     4554.84     4271.89    358.21 o 
  -3   5  13    27680.07    27407.46   1180.37 o 
  -1   5  13    21921.10    21560.88   1038.92 o 
   1   5  13    22426.39    21630.37    780.15 o 
   3   5  13    27097.70    27007.55    905.03 o 
   5   5  13     3953.97     4106.51    562.67 o 
   7   5  13     6219.36     5998.25    583.92 o 
   9   5  13     2630.22     2716.95    458.12 o 
  11   5  13     1287.27     1765.12    738.70 o 
 -10   6  13      240.81      477.53    704.23 o 
  -8   6  13     6812.50     6467.93    386.88 o 
  -6   6  13      133.29     -165.00    384.44 o 
  -4   6  13    16669.16    15686.82    880.95 o 
  -2   6  13     9924.18     9443.54    328.38 o 
   0   6  13     5113.26     5010.75    279.48 o 
   2   6  13     9289.35     8634.94    547.29 o 
   4   6  13    16192.59    15927.39    462.75 o 
   6   6  13      269.40     1213.54    556.92 o 
   8   6  13     7288.77     7871.19    632.98 o 
  10   6  13      218.14      130.81    698.51 o 
  -9   7  13      318.38       92.80    482.70 o 
  -7   7  13    11682.41    12595.08    870.97 o 
  -5   7  13     8783.50     9272.52    648.67 o 
  -3   7  13     1074.68     1225.06    266.86 o 
  -1   7  13        5.01      -45.19    249.67 o 
   1   7  13       27.11       72.91    250.67 o 
   3   7  13     1953.92     1712.96    372.96 o 
   5   7  13     8951.13    10082.67    602.87 o 
   7   7  13    11402.17    14132.50    648.32 o 
   9   7  13      465.45      929.08    659.18 o 
  -8   8  13     5566.97     5739.77    500.07 o 
  -6   8  13     1449.56     2019.95    382.14 o 
  -4   8  13     7044.29     7410.93    562.12 o 
  -2   8  13     8642.39     8568.66    656.54 o 
   0   8  13      267.75      136.59    400.07 o 
   2   8  13     8590.57     9339.02    410.08 o 
   4   8  13     7161.88     7531.57    566.28 o 
   6   8  13     1233.11      996.61    602.79 o 
   8   8  13     5490.41     4886.88    518.19 o 
  10   8  13      593.76      401.36    745.57 o 
  -9   9  13      410.02      580.43    741.73 o 
  -7   9  13     2754.36     2929.45    477.66 o 
  -5   9  13     1986.31     2373.32    374.82 o 
  -3   9  13     6060.44     6574.30    367.02 o 
  -1   9  13      866.47      960.18    392.66 o 
   1   9  13      678.63      549.58    401.95 o 
   3   9  13     6026.34     5727.55    609.96 o 
   5   9  13     2063.19     2675.34    601.65 o 
   7   9  13     2700.57     2439.91    683.68 o 
   9   9  13      404.67      -86.37    527.08 o 
  -8  10  13      562.23      637.60    743.66 o 
  -6  10  13     5519.97     5658.24    483.67 o 
  -4  10  13     4344.25     4864.16    823.60 o 
  -2  10  13     1067.17      928.43    299.47 o 
   0  10  13     6836.50     6297.28    924.34 o 
   2  10  13     1521.54     1365.13    603.48 o 
   4  10  13     4156.11     4853.22    624.85 o 
   6  10  13     5227.25     5711.83    671.38 o 
   8  10  13      453.03      681.40    690.29 o 
  -7  11  13     4940.85     4005.27    540.94 o 
  -5  11  13      985.77     1156.14    420.44 o 
  -3  11  13      403.34      326.39    361.37 o 
  -1  11  13     1275.79     1580.26    443.87 o 
   1  11  13     1707.45     1804.77    635.89 o 
   3  11  13      313.54      613.44    635.03 o 
   5  11  13     1116.35     1850.19    649.12 o 
   7  11  13     4816.44     3598.53    750.73 o 
  -6  12  13     2558.66     1595.53    534.92 o 
  -4  12  13     5093.61     4429.78    726.75 o 
  -2  12  13     2959.42     3165.94    385.08 o 
   0  12  13      367.20      525.18    675.04 o 
   2  12  13     2791.98     2153.39    692.59 o 
   4  12  13     5149.53     4058.58    679.61 o 
   6  12  13     2146.44     1027.89    709.61 o 
  -5  13  13     3419.87     1348.45    808.94 o 
  -3  13  13     2150.96     2291.54    519.38 o 
  -1  13  13      844.37     1012.02    498.67 o 
   1  13  13      831.45     1101.90    718.94 o 
   3  13  13     3227.61     3102.25    739.66 o 
   5  13  13     3562.38     1326.25    794.35 o 
  -2  14  13      685.63     1376.85    755.11 o 
   0  14  13      638.44      516.31    725.25 o 
   0   0  14    11618.09    10547.72    407.12 o 
   2   0  14    37283.25    33007.53    515.32 o 
   4   0  14     6909.10     6826.31    284.89 o 
   6   0  14     1330.38     1635.08    359.11 o 
   8   0  14     8395.39     8442.11    585.55 o 
  10   0  14     6207.93     5996.97    660.11 o 
 -11   1  14     3477.44     3502.20    701.58 o 
  -9   1  14     2543.57     2497.76    461.94 o 
  -7   1  14     1387.13     1410.55    353.02 o 
  -5   1  14     7177.45     7356.14    285.44 o 
  -3   1  14     9217.82     8608.46    291.32 o 
  -1   1  14    13298.68    12268.45    300.73 o 
   1   1  14    14441.86    13965.38    315.19 o 
   3   1  14     9561.34     8779.48    354.60 o 
   5   1  14     6796.14     6416.56    419.08 o 
   7   1  14     1411.20     1588.76    548.22 o 
   9   1  14     2493.51     2303.30    441.60 o 
  11   1  14     3683.48     4265.00    720.05 o 
 -10   2  14      500.16      372.78    642.68 o 
  -8   2  14     1962.19     1646.99    321.06 o 
  -6   2  14     2985.11     2957.74    306.90 o 
  -4   2  14    31580.43    31124.74   1149.24 o 
  -2   2  14    28198.25    27381.64    410.88 o 
   0   2  14     2572.27     2138.89    252.03 o 
   2   2  14    26836.42    27452.84    643.74 o 
   4   2  14    30883.34    30457.14   1857.02 o 
   6   2  14     2903.13     3294.18    540.24 o 
   8   2  14     2019.13     2709.70    557.82 o 
  10   2  14      228.55      361.96    637.56 o 
 -11   3  14      205.56      554.36    727.72 o 
  -9   3  14     1759.42     1142.00    464.28 o 
  -7   3  14      411.57      602.20    360.37 o 
  -5   3  14    18557.16    18328.58    601.71 o 
  -3   3  14    11988.45    11212.44    338.92 o 
  -1   3  14    17759.02    15988.44    485.00 o 
   1   3  14    18241.32    17134.47    728.07 o 
   3   3  14    12874.36    12362.58    411.16 o 
   5   3  14    19181.02    17742.82   1584.24 o 
   7   3  14      573.42      704.95    550.62 o 
   9   3  14     1857.37     1240.70    634.01 o 
  11   3  14      295.59      288.30    735.99 o 
 -10   4  14      339.13      843.32    695.36 o 
  -8   4  14     1123.75     1250.72    452.99 o 
  -6   4  14    22980.49    22984.38   1794.20 o 
  -4   4  14     5251.91     5638.63    263.35 o 
  -2   4  14     4716.14     4639.91    242.71 o 
   0   4  14       75.31      226.39    267.96 o 
   2   4  14     4687.49     4635.77    271.91 o 
   4   4  14     5228.72     4911.52    356.38 o 
   6   4  14    21729.43    23507.63    651.30 o 
   8   4  14     1063.05     1191.56    591.33 o 
  10   4  14      395.10       69.85    645.20 o 
 -11   5  14       60.21       33.02    758.18 o 
  -9   5  14      233.58      212.93    508.29 o 
  -7   5  14    14264.70    14986.20    494.04 o 
  -5   5  14     2156.34     2183.64    285.71 o 
  -3   5  14    30360.81    29406.01    612.25 o 
  -1   5  14    40579.41    40418.60    926.79 o 
   1   5  14    38406.02    37198.46   1124.77 o 
   3   5  14    29234.05    26202.90   1417.68 o 
   5   5  14     2589.00     3336.98    564.32 o 
   7   5  14    15495.37    16543.97    659.36 o 
   9   5  14      265.14      516.27    645.18 o 
  11   5  14       31.24      420.36    754.36 o 
 -10   6  14     3484.46     3017.93    725.09 o 
  -8   6  14     3849.91     3916.30    449.26 o 
  -6   6  14     4073.38     4181.70    346.33 o 
  -4   6  14     1981.01     1959.28    251.01 o 
  -2   6  14     4523.68     4115.32    244.50 o 
   0   6  14     9704.02     9018.08    306.26 o 
   2   6  14     4910.64     4549.88    293.50 o 
   4   6  14     2027.81     2378.24    524.83 o 
   6   6  14     4203.49     4153.86    575.97 o 
   8   6  14     4221.67     4295.76    617.22 o 
  10   6  14     3713.43     3140.75    727.04 o 
  -9   7  14     1264.32      676.35    542.28 o 
  -7   7  14    16195.93    16232.99    744.41 o 
  -5   7  14    10315.03    10655.98    779.81 o 
  -3   7  14     7651.27     7944.83    336.01 o 
  -1   7  14    15532.55    14478.51    865.94 o 
   1   7  14    14879.47    14341.37    671.93 o 
   3   7  14     7530.81     7574.45    593.18 o 
   5   7  14    10273.61    11676.79    581.42 o 
   7   7  14    14850.80    15534.60    532.23 o 
   9   7  14     1826.69     1376.59    682.90 o 
  -8   8  14     3071.11     3017.57    532.69 o 
  -6   8  14     1040.92     1072.63    335.09 o 
  -4   8  14     2591.97     2837.88    338.53 o 
  -2   8  14    12971.90    13198.52    663.34 o 
   0   8  14     2256.81     2816.69    389.89 o 
   2   8  14    12929.75    13332.48    597.26 o 
   4   8  14     2569.63     2699.97    596.68 o 
   6   8  14     1190.20     1485.68    614.85 o 
   8   8  14     3072.46     2888.73    678.02 o 
  10   8  14     2857.09     3038.39    777.07 o 
  -9   9  14     1862.68     1602.09    783.89 o 
  -7   9  14     1524.78     1877.77    474.28 o 
  -5   9  14      490.00      742.00    375.97 o 
  -3   9  14    13483.83    14695.39   1071.69 o 
  -1   9  14      761.09      713.18    397.07 o 
   1   9  14     1107.01     1376.73    392.87 o 
   3   9  14    14406.00    15401.38    633.65 o 
   5   9  14      320.55     -273.70    609.00 o 
   7   9  14     1554.32      680.32    656.81 o 
   9   9  14     1695.33     1092.58    754.01 o 
  -8  10  14      235.97      414.03    733.44 o 
  -6  10  14     8916.43     7676.22    505.28 o 
  -4  10  14     3854.23     4044.56    383.63 o 
  -2  10  14     4140.08     4739.30    444.84 o 
   0  10  14     2139.71     2105.16    419.04 o 
   2  10  14     4344.12     4449.31    630.62 o 
   4  10  14     3760.92     3702.27    640.03 o 
   6  10  14     8465.78     9185.70    746.33 o 
   8  10  14      236.50      647.08    751.86 o 
  -7  11  14      313.71      790.61    732.18 o 
  -5  11  14     5407.39     4455.71    498.12 o 
  -3  11  14     1059.41     1110.68    378.87 o 
  -1  11  14     6703.11     7145.10    473.47 o 
   1  11  14     6756.59     6806.49    681.22 o 
   3  11  14      946.92     1065.11    454.75 o 
   5  11  14     6002.19     5792.85    690.56 o 
   7  11  14      388.53       -4.45    722.67 o 
  -6  12  14      607.02      748.74    755.73 o 
  -4  12  14     4831.26     5584.48    536.84 o 
  -2  12  14     8150.04     7662.20    555.07 o 
   0  12  14      230.13      136.95    455.40 o 
   2  12  14     8616.71     9384.52    734.91 o 
   4  12  14     4677.92     4969.02    720.21 o 
   6  12  14      727.05      112.41    744.95 o 
  -3  13  14      214.77      194.90    430.59 o 
  -1  13  14     5182.90     4697.91    822.39 o 
   1  13  14     4862.34     4411.69    717.06 o 
   3  13  14      234.43      -52.71    753.76 o 
   0  14  14      547.53      450.26    748.10 o 
   2   0  15     5417.50     5842.15    290.77 o 
   4   0  15    17358.33    14982.86    361.40 o 
   6   0  15    11098.64    12174.36    583.71 o 
   8   0  15       11.77      111.12    525.13 o 
  10   0  15    14957.64    13867.86    712.48 o 
 -11   1  15     2544.28     2085.23    736.37 o 
  -9   1  15     4805.05     5496.17    608.43 o 
  -7   1  15     9708.51    10510.29    582.67 o 
  -5   1  15     7072.22     6833.92    264.75 o 
  -3   1  15     8792.56     7768.65    334.72 o 
  -1   1  15     2573.37     2579.46    275.25 o 
   1   1  15     2662.99     2594.67    262.00 o 
   3   1  15    10479.98     9611.97    286.69 o 
   5   1  15     6547.68     6593.75    333.20 o 
   7   1  15    10652.36    11455.28    604.48 o 
   9   1  15     4317.10     4574.38    622.97 o 
  11   1  15     2384.64     1889.47    724.91 o 
 -10   2  15     7198.02     8131.64    692.69 o 
  -8   2  15     6064.91     5682.51    454.14 o 
  -6   2  15     5659.08     5883.46    391.54 o 
  -4   2  15     2212.84     2607.22    254.40 o 
  -2   2  15    20707.15    19068.87    350.09 o 
   0   2  15    20522.07    21169.44    348.46 o 
   2   2  15    21204.97    20060.60    685.70 o 
   4   2  15     2466.38     2392.08    265.50 o 
   6   2  15     5251.31     6115.40    573.70 o 
   8   2  15     6798.56     7388.90    597.35 o 
  10   2  15     6382.68     5608.49    683.02 o 
 -11   3  15     8317.91     5550.04    762.78 o 
  -9   3  15      408.10      493.78    506.53 o 
  -7   3  15     8190.91     7671.22    769.45 o 
  -5   3  15      826.58      957.63    240.43 o 
  -3   3  15      349.87      319.01    289.14 o 
  -1   3  15     8709.30     7705.21    268.90 o 
   1   3  15     9614.48     8865.21    416.85 o 
   3   3  15       72.21      193.58    225.09 o 
   5   3  15      909.20      739.89    259.92 o 
   7   3  15     8410.49     8418.41    578.58 o 
   9   3  15      451.14     1298.68    668.08 o 
  11   3  15     7834.26     8797.42    770.33 o 
 -10   4  15     1401.68     2179.34    673.94 o 
  -8   4  15      818.31     1037.96    461.06 o 
  -6   4  15     1582.12     1688.24    365.47 o 
  -4   4  15     3138.68     3198.76    220.48 o 
  -2   4  15     2836.62     2908.54    270.50 o 
   0   4  15      574.07      512.32    257.76 o 
   2   4  15     2798.41     2564.76    258.25 o 
   4   4  15     3274.30     3115.21    407.17 o 
   6   4  15     1431.58     1563.99    555.21 o 
   8   4  15      509.37      779.86    585.53 o 
  10   4  15     1847.40     1938.80    693.70 o 
  -9   5  15     7815.33     8204.38    911.97 o 
  -7   5  15    13761.08    14844.49    934.98 o 
  -5   5  15    12135.67    10990.27    809.15 o 
  -3   5  15    10055.76     9314.76    343.47 o 
  -1   5  15     6366.68     6012.39    285.80 o 
   1   5  15     4536.60     4330.23    243.84 o 
   3   5  15    10673.80    10428.30    458.64 o 
   5   5  15    12413.29    13279.22    616.35 o 
   7   5  15    13319.93    14225.07    644.91 o 
   9   5  15     7605.22     7979.26    677.50 o 
  11   5  15     1651.07      820.06    769.24 o 
 -10   6  15     2053.25     1342.98    728.03 o 
  -8   6  15     3609.78     3417.83    500.99 o 
  -6   6  15     3398.80     3803.94    442.84 o 
  -4   6  15     1715.90     1760.41    288.00 o 
  -2   6  15     9557.19     8799.35    500.35 o 
   0   6  15     4270.11     4122.79    237.60 o 
   2   6  15     8142.70     7332.96    574.65 o 
   4   6  15     1537.06     2049.41    534.91 o 
   6   6  15     4040.02     4464.45    430.36 o 
   8   6  15     3752.68     3660.91    641.29 o 
  10   6  15     2078.98     1630.77    529.82 o 
  -9   7  15      189.72      742.96    687.08 o 
  -7   7  15      328.20      484.35    437.98 o 
  -5   7  15     1269.90     1143.63    340.61 o 
  -3   7  15        5.96      150.35    309.59 o 
  -1   7  15     1173.33     1243.13    262.99 o 
   1   7  15     1165.61     1052.77    308.15 o 
   3   7  15       15.96      137.16    538.47 o 
   5   7  15     1196.45     1505.41    557.70 o 
   7   7  15      281.95      308.62    615.34 o 
   9   7  15      327.09      842.68    684.56 o 
  -8   8  15     4853.31     4268.35    928.13 o 
  -6   8  15      361.16      469.76    407.37 o 
  -4   8  15     1601.87     1391.09    353.16 o 
  -2   8  15    13865.94    13854.68   1082.89 o 
   0   8  15      394.14      503.30    300.31 o 
   2   8  15    13395.97    14715.79    655.63 o 
   4   8  15     1365.84     1633.15    557.72 o 
   6   8  15      385.63      327.05    608.37 o 
   8   8  15     5467.91     5001.82    721.00 o 
  -7   9  15     4253.62     3873.63    491.67 o 
  -5   9  15     1869.34     1942.11    425.55 o 
  -3   9  15     6630.51     6800.90    372.91 o 
  -1   9  15     2413.74     2855.20    404.46 o 
   1   9  15     2340.55     3030.96    411.09 o 
   3   9  15     6462.04     6588.56    592.83 o 
   5   9  15     1695.56     1904.49    583.80 o 
   7   9  15     4688.43     4934.19    670.01 o 
   9   9  15     4448.45     4771.51    767.18 o 
  -8  10  15      823.44      588.74    786.25 o 
  -6  10  15     1258.11     1129.01    480.08 o 
  -4  10  15     1574.82     1605.03    344.44 o 
  -2  10  15      718.77      770.07    345.95 o 
   0  10  15     1123.40     1036.54    418.30 o 
   2  10  15      769.36      918.37    598.91 o 
   4  10  15     1318.04      903.88    603.43 o 
   6  10  15     1292.07     1761.97    691.71 o 
   8  10  15      938.98     1508.40    749.43 o 
  -7  11  15     1923.20     1696.76    755.32 o 
  -5  11  15      354.13      781.28    488.31 o 
  -3  11  15     8836.04    10374.43   1464.95 o 
  -1  11  15     2512.01     3058.10    463.97 o 
   1  11  15     2862.71     3449.75    457.10 o 
   3  11  15     8862.81     8114.09    528.17 o 
   5  11  15      429.71     1475.21    712.52 o 
   7  11  15     1936.90     1611.64    738.17 o 
  -6  12  15     1099.00      663.08    537.32 o 
  -4  12  15      404.18       48.43    482.34 o 
  -2  12  15     5006.32     4491.57    642.56 o 
   0  12  15     4156.56     3152.71    648.96 o 
   2  12  15     5246.94     5627.17    721.60 o 
   4  12  15      266.75      324.50    694.08 o 
   6  12  15     1296.41     1092.48    758.38 o 
  -3  13  15     2573.52     2450.70    523.38 o 
  -1  13  15     1130.13     1284.09    407.30 o 
   1  13  15     1175.17     1062.61    738.05 o 
   3  13  15     2749.62     2006.51    757.36 o 
   0  14  15      264.96      462.93    737.89 o 
   0   0  16   202394.75   207599.92   1206.43 o 
   2   0  16    15052.24    14133.19    408.65 o 
   4   0  16    47275.25    46927.49   1887.36 o 
   6   0  16    20192.99    19844.58    631.31 o 
   8   0  16     2878.98     2581.30    570.66 o 
  10   0  16    17795.85    18734.00    719.31 o 
 -11   1  16     1021.24     -130.20    695.47 o 
  -9   1  16     2049.08     1941.51    655.01 o 
  -7   1  16     1660.89     1654.92    549.52 o 
  -5   1  16     4739.27     5076.69    306.02 o 
  -3   1  16       37.56      142.53    310.95 o 
  -1   1  16    24525.73    24004.17    509.38 o 
   1   1  16    24522.39    23347.88    351.88 o 
   3   1  16       22.64      314.71    252.49 o 
   5   1  16     4173.60     3860.70    318.56 o 
   7   1  16     1303.47     1476.89    553.91 o 
   9   1  16     2603.73     3200.51    602.99 o 
  11   1  16     1018.29     1241.68    706.90 o 
 -10   2  16       69.81      556.25    662.93 o 
  -8   2  16      996.15     1320.98    357.51 o 
  -6   2  16     1065.43     1078.85    317.31 o 
  -4   2  16    21861.86    21321.85   1059.91 o 
  -2   2  16     2541.09     2103.40    276.46 o 
   0   2  16     1137.10     1052.36    264.31 o 
   2   2  16     3005.38     2698.55    251.66 o 
   4   2  16    19964.53    18013.84    870.42 o 
   6   2  16      601.74      957.73    551.90 o 
   8   2  16     1117.70     1309.09    577.37 o 
  10   2  16       85.61      515.62    486.41 o 
 -11   3  16     2636.38     2814.00    735.75 o 
  -9   3  16      540.71      763.73    534.48 o 
  -7   3  16     1496.11     1352.46    319.63 o 
  -5   3  16    20080.47    19689.05   1422.93 o 
  -3   3  16     1585.38     1761.26    229.43 o 
  -1   3  16    35599.90    33557.13    487.40 o 
   1   3  16    35822.04    34412.49   1328.37 o 
   3   3  16     1067.23     1223.48    231.98 o 
   5   3  16    19493.35    21334.45    622.33 o 
   7   3  16     1676.89     1928.71    559.68 o 
   9   3  16      836.52     1507.12    621.14 o 
  11   3  16     2448.84     1938.40    720.47 o 
 -10   4  16     2637.58     2545.93    686.20 o 
  -8   4  16      258.64      603.42    497.00 o 
  -6   4  16     5327.73     4791.01    421.13 o 
  -4   4  16     6012.61     5748.60    289.25 o 
  -2   4  16      908.96     1138.84    272.54 o 
   0   4  16     1263.15     1343.77    258.06 o 
   2   4  16      912.35      890.27    259.31 o 
   4   4  16     6989.35     6511.71    652.79 o 
   6   4  16     5123.20     5661.67    577.42 o 
   8   4  16      311.89      945.56    612.17 o 
  10   4  16     2313.17     3098.47    689.33 o 
  -9   5  16     5686.54     6477.40    534.41 o 
  -7   5  16     2893.96     3726.06    455.74 o 
  -5   5  16      738.18     1032.11    429.11 o 
  -3   5  16     6641.89     5963.49    274.84 o 
  -1   5  16     5759.80     5552.52    285.76 o 
   1   5  16     5181.59     5062.11    246.06 o 
   3   5  16     6551.96     5704.48    533.28 o 
   5   5  16      762.57     1008.58    550.02 o 
   7   5  16     3009.64     3289.93    608.80 o 
   9   5  16     5508.35     6840.16    670.79 o 
  11   5  16      801.73      438.21    751.95 o 
 -10   6  16     1343.82      834.62    730.45 o 
  -8   6  16     2435.36     2486.10    504.82 o 
  -6   6  16     7504.49     7823.20    434.34 o 
  -4   6  16    10350.06    10831.33    664.05 o 
  -2   6  16      966.98     1009.61    215.64 o 
   0   6  16    11190.03    10974.44    519.75 o 
   2   6  16     1193.03     1092.74    303.15 o 
   4   6  16    11440.53    13218.45    599.56 o 
   6   6  16     7289.65     7393.09    605.06 o 
   8   6  16     1978.06     1542.48    652.44 o 
  10   6  16     1192.23     1398.60    706.92 o 
  -9   7  16      408.78      657.90    706.80 o 
  -7   7  16     3337.62     3415.35    458.63 o 
  -5   7  16     1526.20     1653.99    365.46 o 
  -3   7  16     5417.67     5279.20    594.03 o 
  -1   7  16     3874.17     3274.69    287.92 o 
   1   7  16     3902.12     3963.70    412.28 o 
   3   7  16     5088.80     5662.27    408.96 o 
   5   7  16     1498.66     1127.55    558.38 o 
   7   7  16     2441.77     2682.53    464.45 o 
   9   7  16      614.21      596.97    694.13 o 
  -8   8  16     1459.49     1619.47    406.84 o 
  -6   8  16     1733.92     1426.17    486.93 o 
  -4   8  16     5447.72     5883.08    392.45 o 
  -2   8  16      552.52      461.33    392.13 o 
   0   8  16     1313.53     1499.97    391.34 o 
   2   8  16      500.77      394.82    390.82 o 
   4   8  16     5194.06     5379.50    607.90 o 
   6   8  16     1884.28     1301.06    623.85 o 
   8   8  16     1247.61     1613.96    694.24 o 
  -7   9  16      926.86      981.11    484.75 o 
  -5   9  16     3509.40     3918.29    563.74 o 
  -3   9  16      606.13      889.94    363.69 o 
  -1   9  16    10496.46    10684.24    385.40 o 
   1   9  16    10845.02    11657.22    458.31 o 
   3   9  16      627.94      857.37    582.37 o 
   5   9  16     2457.08     2200.93    619.49 o 
   7   9  16     1459.44     1000.44    676.49 o 
   9   9  16     2489.13     2547.67    772.56 o 
  -8  10  16       58.64     1172.82    739.76 o 
  -6  10  16      200.94      249.50    510.55 o 
  -4  10  16     1655.57     1727.36    399.18 o 
  -2  10  16     1974.46     2164.76    483.12 o 
   0  10  16       87.97      -58.69    773.11 o 
   2  10  16     2040.94     2731.85    630.23 o 
   4  10  16     1751.21     1770.46    632.71 o 
   6  10  16      141.16      405.13    480.70 o 
   8  10  16       83.78      -94.61    741.67 o 
  -7  11  16      643.69     -560.13    739.86 o 
  -5  11  16     1130.76      911.49    504.71 o 
  -3  11  16     3059.76     3182.06    391.09 o 
  -1  11  16     1649.99     1452.29    371.66 o 
   1  11  16     1575.46     1249.64    459.12 o 
   3  11  16     2569.50     2772.77    673.50 o 
   5  11  16     1072.29     1376.35    746.92 o 
   7  11  16      625.83     1294.91    722.71 o 
  -4  12  16     4800.34     5494.16    497.36 o 
  -2  12  16     1197.50     1602.07    405.23 o 
   0  12  16       24.19      -12.08    473.08 o 
   2  12  16      968.72     1458.25    710.07 o 
   4  12  16     4213.64     3647.65    751.90 o 
  -3  13  16       97.86      457.24    425.67 o 
  -1  13  16     3005.74     2945.06    520.72 o 
   1  13  16     2947.56     1783.58    741.52 o 
   3  13  16      107.71      137.16    742.95 o 
   2   0  17    24581.33    25734.26    343.16 o 
   4   0  17      486.26      633.84    296.72 o 
   6   0  17    20214.28    20028.85    520.69 o 
   8   0  17       74.17      377.19    577.21 o 
  10   0  17     4041.22     3641.30    659.74 o 
 -11   1  17      487.88      -79.38    730.94 o 
  -9   1  17      118.58      619.12    604.52 o 
  -7   1  17      463.52      805.26    540.44 o 
  -5   1  17    10818.08     9736.26    879.29 o 
  -3   1  17     6335.58     6318.90    335.24 o 
  -1   1  17     9954.41     9088.83    295.82 o 
   1   1  17     8997.37     8455.78    309.40 o 
   3   1  17     6182.48     6474.22    280.21 o 
   5   1  17    10571.14    10827.96    587.46 o 
   7   1  17      379.91      447.07    547.41 o 
   9   1  17      174.49      342.90    631.83 o 
  11   1  17      640.35      -51.44    752.56 o 
 -10   2  17      158.41      802.65    687.07 o 
  -8   2  17     6732.71     7918.23    606.21 o 
  -6   2  17     1781.17     2102.96    395.29 o 
  -4   2  17      306.46      472.23    242.86 o 
  -2   2  17     5812.33     5248.27    304.05 o 
   0   2  17      169.83      206.24    260.54 o 
   2   2  17     5795.83     5629.64    263.84 o 
   4   2  17      453.56      672.94    258.61 o 
   6   2  17     1901.95     2150.00    552.75 o 
   8   2  17     7120.05     7399.92    475.85 o 
  10   2  17      133.62      926.47    673.74 o 
 -11   3  17     5761.52     4269.40    765.50 o 
  -9   3  17     7172.36     6881.95    660.91 o 
  -7   3  17     7830.22     8500.80    476.33 o 
  -5   3  17     1109.42     1354.85    352.66 o 
  -3   3  17     3080.03     2881.94    300.92 o 
  -1   3  17     3275.93     3273.60    269.47 o 
   1   3  17     4147.84     4285.21    285.43 o 
   3   3  17     3205.02     3195.51    278.56 o 
   5   3  17      835.66      980.03    550.04 o 
   7   3  17     7563.34     8340.65    622.30 o 
   9   3  17     7269.16     8730.02    664.10 o 
  11   3  17     5883.66     4979.09    785.23 o 
 -10   4  17      948.37      973.64    482.69 o 
  -8   4  17     1606.26     1881.23    494.09 o 
  -6   4  17     2963.89     3503.91    435.85 o 
  -4   4  17    12935.77    12689.03    853.50 o 
  -2   4  17     7356.41     7346.43    291.37 o 
   0   4  17     2669.63     3057.48    280.89 o 
   2   4  17     7254.77     6268.56    264.17 o 
   4   4  17    12400.24    13133.20    610.09 o 
   6   4  17     2925.30     3410.15    573.87 o 
   8   4  17     1300.82     1625.45    616.14 o 
  10   4  17     1016.68      827.57    707.53 o 
  -9   5  17     1529.97      990.30    659.35 o 
  -7   5  17     1911.47     1911.83    461.65 o 
  -5   5  17     1218.63     1739.85    432.79 o 
  -3   5  17    11913.43    11954.60    509.60 o 
  -1   5  17     1243.59     1158.88    237.77 o 
   1   5  17     1348.88     1294.09    215.58 o 
   3   5  17    12472.40    13069.67    476.46 o 
   5   5  17     1095.10     1051.86    553.25 o 
   7   5  17     1660.15     1884.81    604.77 o 
   9   5  17     1255.18     1596.82    668.20 o 
 -10   6  17     2189.41     1861.41    776.33 o 
  -8   6  17     2133.01     2494.57    474.25 o 
  -6   6  17     1078.96     1677.61    415.68 o 
  -4   6  17     1029.29     1338.01    345.62 o 
  -2   6  17     1174.40     1205.33    341.30 o 
   0   6  17    13862.64    13122.74    784.63 o 
   2   6  17      794.44      876.02    390.57 o 
   4   6  17     1245.33     1396.83    548.82 o 
   6   6  17      697.10      467.43    595.09 o 
   8   6  17     1617.03     1292.69    481.50 o 
  10   6  17     2627.40     2668.49    725.58 o 
  -9   7  17     7852.81     5457.27    549.61 o 
  -7   7  17     5225.70     5089.66    476.45 o 
  -5   7  17     1801.73     1883.26    426.03 o 
  -3   7  17      956.89      680.03    359.43 o 
  -1   7  17     5693.97     5783.12    351.91 o 
   1   7  17     5306.60     5430.26    507.21 o 
   3   7  17      922.14     1166.83    399.29 o 
   5   7  17     1893.79     2484.04    409.14 o 
   7   7  17     4997.13     4819.74    656.75 o 
   9   7  17     7808.67     8654.32    751.25 o 
  -8   8  17      862.14      142.92    543.16 o 
  -6   8  17     1799.90     1635.66    453.58 o 
  -4   8  17     4461.61     4592.99    393.69 o 
  -2   8  17     1796.39     1951.65    323.24 o 
   0   8  17      648.83      794.84    324.76 o 
   2   8  17     2117.16     2244.02    409.28 o 
   4   8  17     4706.76     5337.99    612.89 o 
   6   8  17     1642.26     1617.96    630.79 o 
   8   8  17      649.81      711.29    697.31 o 
  -7   9  17     3898.75     3633.15    507.26 o 
  -5   9  17     1200.32     1018.74    408.35 o 
  -3   9  17     2458.09     3582.91    355.82 o 
  -1   9  17     2914.68     2660.77    421.35 o 
   1   9  17     2936.20     3109.88    620.87 o 
   3   9  17     2323.95     2422.02    426.97 o 
   5   9  17     1281.20     1215.10    640.90 o 
   7   9  17     3987.56     3983.75    678.79 o 
  -6  10  17       94.24      202.82    411.41 o 
  -4  10  17     4484.60     4974.92    779.24 o 
  -2  10  17     1318.85     1232.02    356.22 o 
   0  10  17      185.71      166.82    439.30 o 
   2  10  17     1260.14     1458.38    642.81 o 
   4  10  17     4232.28     4217.45    671.23 o 
   6  10  17      196.88       -2.54    690.89 o 
   8  10  17      404.60      727.12    747.44 o 
  -5  11  17     1193.08      778.11    502.50 o 
  -3  11  17     1319.02     1112.10    410.89 o 
  -1  11  17     4466.98     4913.60    488.73 o 
   1  11  17     5015.86     5072.17    477.29 o 
   3  11  17     1201.81      588.16    659.30 o 
   5  11  17     1206.45     1167.42    529.72 o 
   7  11  17       10.55      294.63    745.47 o 
  -4  12  17     1089.45      731.48    428.31 o 
  -2  12  17     4046.95     3619.44    422.07 o 
   0  12  17      186.43      200.95    475.64 o 
   2  12  17     4087.56     3371.13    729.65 o 
   4  12  17     1034.97      492.86    745.64 o 
  -3  13  17      338.65      393.00    538.13 o 
  -1  13  17      111.52     -160.28    359.88 o 
   0   0  18    17702.77    18092.57    494.70 o 
   2   0  18     1548.14     1322.62    282.94 o 
   4   0  18     1562.13     1377.90    232.05 o 
   6   0  18    38221.52    39245.83    591.42 o 
   8   0  18        5.24      313.05    586.72 o 
  10   0  18       27.64      953.11    689.59 o 
 -11   1  18      500.34     -102.88    746.82 o 
  -9   1  18     1604.53     2507.90    646.03 o 
  -7   1  18     3734.70     3991.81    559.36 o 
  -5   1  18     5903.99     6005.13    469.80 o 
  -3   1  18     5624.48     5515.14    321.20 o 
  -1   1  18     2244.05     2334.34    269.23 o 
   1   1  18     2219.13     2259.42    273.51 o 
   3   1  18     5876.71     5932.22    278.81 o 
   5   1  18     6522.65     6721.76    548.48 o 
   7   1  18     3674.44     3704.44    584.14 o 
   9   1  18     1824.46     1871.50    627.64 o 
  11   1  18      465.26      880.81    732.84 o 
 -10   2  18      104.71      724.53    684.53 o 
  -8   2  18     2409.78     2428.41    595.35 o 
  -6   2  18     3185.23     3354.87    426.94 o 
  -4   2  18    15489.57    14801.57    763.56 o 
  -2   2  18    19243.72    17894.06    553.51 o 
   0   2  18     2484.60     2361.67    272.27 o 
   2   2  18    19417.64    19334.97    458.76 o 
   4   2  18    14515.39    14009.46    628.56 o 
   6   2  18     2913.64     2866.84    573.88 o 
   8   2  18     2393.41     2373.76    615.68 o 
  10   2  18      170.28      140.34    688.98 o 
 -11   3  18     3979.96     2641.32    823.03 o 
  -9   3  18     2683.37     3284.99    661.45 o 
  -7   3  18     3297.92     3896.14    468.01 o 
  -5   3  18     6388.86     6738.85    759.25 o 
  -3   3  18      666.22      675.50    284.95 o 
  -1   3  18    11104.16    10840.79    310.71 o 
   1   3  18    11310.76    11181.58    339.85 o 
   3   3  18      427.87      459.95    232.75 o 
   5   3  18     6448.21     7325.52    566.88 o 
   7   3  18     3401.44     4405.73    620.31 o 
   9   3  18     2348.66     3424.50    643.60 o 
  11   3  18     4157.63     2843.53    558.03 o 
 -10   4  18     2285.40     1883.07    714.09 o 
  -8   4  18     3914.73     4444.41    527.60 o 
  -6   4  18       68.62      378.45    425.54 o 
  -4   4  18     4427.24     4421.19    622.19 o 
  -2   4  18    15494.73    15701.28    634.24 o 
   0   4  18     6576.51     6611.02    297.15 o 
   2   4  18    15067.91    14432.12    970.23 o 
   4   4  18     4878.25     5222.39    579.98 o 
   6   4  18       47.25      382.90    548.00 o 
   8   4  18     4209.01     5417.03    642.64 o 
  10   4  18     2606.99     1585.22    720.50 o 
  -9   5  18     3613.42     3501.72    686.36 o 
  -7   5  18     1392.80     1613.02    429.59 o 
  -5   5  18     3657.24     4373.87    400.61 o 
  -3   5  18    29951.20    27968.37   1307.85 o 
  -1   5  18     1222.96     1163.67    267.17 o 
   1   5  18     1971.10     2021.05    220.02 o 
   3   5  18    30875.78    32230.38   1360.05 o 
   5   5  18     3513.21     3722.18    411.88 o 
   7   5  18     1120.31     1306.53    598.33 o 
   9   5  18     3396.97     3058.61    507.12 o 
 -10   6  18     3134.25     1948.21    773.31 o 
  -8   6  18      124.22      322.29    476.94 o 
  -6   6  18     2698.28     2721.62    456.08 o 
  -4   6  18     2550.00     2493.14    362.18 o 
  -2   6  18     3043.84     3059.74    339.75 o 
   0   6  18    11377.80    11145.87    685.43 o 
   2   6  18     3202.71     3170.82    385.25 o 
   4   6  18     2412.51     2600.78    558.53 o 
   6   6  18     2769.65     3655.71    442.27 o 
   8   6  18      131.10      562.61    652.15 o 
  10   6  18     3249.04     1601.95    779.05 o 
  -9   7  18      193.79     -419.74    534.68 o 
  -7   7  18      309.75      598.05    469.51 o 
  -5   7  18    15654.87    17805.05   1306.45 o 
  -3   7  18     2956.03     2992.95    388.70 o 
  -1   7  18     1620.44     1642.05    384.36 o 
   1   7  18     1975.22     2476.92    402.09 o 
   3   7  18     3366.94     3526.34    421.34 o 
   5   7  18    17290.32    18343.44    657.65 o 
   7   7  18      339.31      915.72    654.08 o 
   9   7  18      238.93      -22.86    508.65 o 
  -8   8  18     3913.95     2801.51    707.37 o 
  -6   8  18      762.85      678.65    453.40 o 
  -4   8  18     1783.71     2157.94    376.90 o 
  -2   8  18     3292.93     3166.99    407.16 o 
   0   8  18       84.38      149.68    390.52 o 
   2   8  18     3561.28     3174.91    416.76 o 
   4   8  18     1829.85     1787.06    602.25 o 
   6   8  18      885.18      787.55    630.04 o 
   8   8  18     3938.84     3234.97    724.53 o 
  -7   9  18     1057.78     1015.20    505.00 o 
  -5   9  18     1174.19     1217.12    460.15 o 
  -3   9  18     3254.38     3093.49    382.18 o 
  -1   9  18     4593.67     4739.22    694.88 o 
   1   9  18     4430.55     5373.37    435.60 o 
   3   9  18     3009.59     2728.08    616.41 o 
   5   9  18     1390.42      863.23    667.59 o 
   7   9  18     1303.62      -66.69    711.39 o 
  -6  10  18      437.06       29.00    510.55 o 
  -4  10  18      250.79      468.28    403.63 o 
  -2  10  18     1156.17     1429.85    484.78 o 
   0  10  18      559.46      425.25    469.67 o 
   2  10  18     1254.47     1219.96    381.98 o 
   4  10  18      172.23      507.37    668.66 o 
   6  10  18      451.35      508.04    733.48 o 
  -5  11  18      760.50      498.98    513.83 o 
  -3  11  18     4450.84     3911.77    328.14 o 
  -1  11  18      593.13      861.15    472.66 o 
   1  11  18      511.23      260.20    464.48 o 
   3  11  18     3938.97     3447.97    704.85 o 
   5  11  18     1056.84      924.75    735.48 o 
  -4  12  18     3538.10     3035.47    427.06 o 
  -2  12  18     6902.15     5998.58    656.02 o 
   0  12  18       31.90      213.21    503.74 o 
   2  12  18     7212.09     4933.70    751.79 o 
   4  12  18     3482.75     2513.95    760.67 o 
  -3  13  18     1536.03      103.54    783.83 o 
  -1  13  18       35.97     1101.87    529.70 o 
   2   0  19     1907.40     1670.51    289.46 o 
   4   0  19       63.06       44.63    285.38 o 
   6   0  19     1230.55     1338.38    550.09 o 
   8   0  19       63.37      136.52    605.78 o 
  10   0  19     1891.53     1457.92    709.59 o 
 -11   1  19     1599.70     1439.38    780.67 o 
  -9   1  19     2017.98     1809.95    656.89 o 
  -7   1  19     6074.84     6581.63    444.58 o 
  -5   1  19     6746.13     7391.21    581.57 o 
  -3   1  19     6702.33     6619.03    330.54 o 
  -1   1  19     7257.37     7138.77    315.01 o 
   1   1  19     6659.79     6531.71    284.10 o 
   3   1  19     6437.28     6043.62    401.89 o 
   5   1  19     6187.07     6602.98    580.20 o 
   7   1  19     6066.24     5953.86    456.67 o 
   9   1  19     2154.49     1834.79    647.39 o 
  11   1  19     1522.11     1344.71    745.72 o 
 -10   2  19     5589.21     4645.80    712.10 o 
  -8   2  19     3493.49     3955.00    631.10 o 
  -6   2  19     2235.44     2326.15    357.21 o 
  -4   2  19     7269.27     7269.33    457.87 o 
  -2   2  19    20419.19    19073.28    511.76 o 
   0   2  19     4788.14     4944.57    282.12 o 
   2   2  19    23750.63    23330.16    777.30 o 
   4   2  19     7516.76     7711.34    572.22 o 
   6   2  19     2889.38     3150.83    419.43 o 
   8   2  19     2873.06     2658.71    618.92 o 
  10   2  19     5320.09     5992.69    715.23 o 
  -9   3  19     1357.74     1295.15    656.15 o 
  -7   3  19     2751.50     3252.89    499.29 o 
  -5   3  19       88.94       15.74    352.06 o 
  -3   3  19     3647.33     3561.84    285.87 o 
  -1   3  19      755.43      909.09    266.82 o 
   1   3  19      717.50      685.48    269.92 o 
   3   3  19     3190.18     2971.48    379.93 o 
   5   3  19       74.10      321.94    371.47 o 
   7   3  19     2728.44     2991.02    612.56 o 
   9   3  19     1674.81     2180.13    661.92 o 
  11   3  19      386.96      487.71    558.20 o 
 -10   4  19      174.78      824.24    699.14 o 
  -8   4  19       99.14     -174.68    515.86 o 
  -6   4  19     1271.02     1604.85    448.24 o 
  -4   4  19      875.45      683.08    336.36 o 
  -2   4  19    17068.25    16858.42    443.40 o 
   0   4  19      235.56      281.92    267.00 o 
   2   4  19    16640.88    15524.96   1297.95 o 
   4   4  19     1146.58      677.13    555.80 o 
   6   4  19     1427.44     2662.25    552.65 o 
   8   4  19       66.51      147.32    639.44 o 
  10   4  19      123.77      376.55    515.62 o 
  -9   5  19    11939.70    12000.09    764.73 o 
  -7   5  19     8488.22     8432.77    510.67 o 
  -5   5  19     1366.04     1646.64    432.39 o 
  -3   5  19     8856.44     8708.79    426.53 o 
  -1   5  19     2738.43     2611.00    270.89 o 
   1   5  19     3175.56     2997.78    266.31 o 
   3   5  19     7569.36     8080.72    412.89 o 
   5   5  19     1328.73     1643.94    562.80 o 
   7   5  19     8962.51    10176.47    642.79 o 
   9   5  19    12062.98    11862.25    750.11 o 
  -8   6  19     1914.87     2188.03    455.81 o 
  -6   6  19     2626.91     2810.29    366.23 o 
  -4   6  19     1351.45     1863.63    429.88 o 
  -2   6  19      913.95     1041.01    334.01 o 
   0   6  19     3305.25     3362.98    341.18 o 
   2   6  19      959.91     1212.53    385.95 o 
   4   6  19     1421.79     1619.21    595.85 o 
   6   6  19     2517.53     3149.01    615.70 o 
   8   6  19     2082.93     2383.63    678.50 o 
  10   6  19     3391.45     2346.74    767.00 o 
  -9   7  19     1572.46     1173.22    717.78 o 
  -7   7  19     2798.17     2798.06    641.45 o 
  -5   7  19     2343.52     2743.09    473.10 o 
  -3   7  19      974.73     1129.81    425.52 o 
  -1   7  19     8714.90     8614.69    379.31 o 
   1   7  19     8459.90     8956.62    440.83 o 
   3   7  19      567.29      737.13    400.70 o 
   5   7  19     2414.13     3345.27    599.16 o 
   7   7  19     3014.60     3578.81    679.29 o 
   9   7  19     1680.73     1497.21    758.45 o 
  -8   8  19     1790.21     1402.61    740.05 o 
  -6   8  19     8753.44     8713.25    532.76 o 
  -4   8  19      945.12     1003.85    379.96 o 
  -2   8  19     1856.92     2228.24    421.34 o 
   0   8  19      699.02      815.09    397.78 o 
   2   8  19     2239.17     2575.21    426.52 o 
   4   8  19      727.34     1091.10    638.91 o 
   6   8  19     8736.22     9380.70    679.59 o 
   8   8  19     2018.43     1029.78    712.78 o 
  -7   9  19     4124.34     3415.60    538.34 o 
  -5   9  19      877.94     1089.62    699.90 o 
  -3   9  19     3015.14     2820.36    515.36 o 
  -1   9  19     1329.33     1798.73    466.58 o 
   1   9  19     1706.12     2018.35    421.76 o 
   3   9  19     3550.54     4446.32    695.93 o 
   5   9  19      930.07     1538.90    641.47 o 
   7   9  19     4154.33     3730.24    720.12 o 
  -6  10  19     4528.80     4551.24   1718.12 o 
  -4  10  19     2537.49     2240.09    407.97 o 
  -2  10  19     2076.71     1770.89    463.79 o 
   0  10  19      677.79     1074.44    347.85 o 
   2  10  19     2189.61     2179.83    468.53 o 
   4  10  19     2493.68     2544.61    683.01 o 
   6  10  19     4467.20     3766.72    526.93 o 
  -5  11  19      358.47      734.34    521.67 o 
  -3  11  19     1627.42     1791.89    476.34 o 
  -1  11  19      837.60     1132.73    481.75 o 
   1  11  19      760.12      615.76    477.91 o 
   3  11  19     1568.23     1636.94    695.56 o 
   5  11  19      376.28     -305.45    741.09 o 
  -4  12  19     2523.44     2406.02    757.32 o 
  -2  12  19     7015.87     8173.73    528.96 o 
   0  12  19      792.47      741.00    508.80 o 
   2  12  19     6217.90     3593.99    768.14 o 
   4  12  19     2479.87     1378.67    770.66 o 
  -1  13  19     5226.25     2762.01    959.61 o 
   0   0  20      560.87      739.67    372.50 o 
   2   0  20      839.65      905.69    278.61 o 
   4   0  20     8663.42     8954.87    559.04 o 
   6   0  20     8326.17     8617.89    583.65 o 
   8   0  20     2466.41     2225.09    437.14 o 
  10   0  20     7147.05     6400.96    754.33 o 
 -11   1  20      116.38      501.65    737.87 o 
  -9   1  20     4195.04     5217.18    670.58 o 
  -7   1  20     3050.60     3283.61    615.16 o 
  -5   1  20     1422.23     1622.43    548.86 o 
  -3   1  20     2835.35     2616.12    306.39 o 
  -1   1  20     5825.39     5649.32    278.07 o 
   1   1  20     5815.52     5836.77    296.65 o 
   3   1  20     2960.65     2799.89    263.48 o 
   5   1  20     1286.06     1196.13    546.29 o 
   7   1  20     2796.42     3384.43    595.42 o 
   9   1  20     4114.95     5246.95    669.93 o 
  11   1  20       93.91     -284.48    780.41 o 
 -10   2  20      584.66      645.23    694.76 o 
  -8   2  20     8555.98     9470.69    661.80 o 
  -6   2  20     2591.56     2955.65    456.18 o 
  -4   2  20    18225.41    18222.46   1423.05 o 
  -2   2  20     1912.77     2035.63    287.30 o 
   0   2  20     1030.63      939.14    270.56 o 
   2   2  20     1843.35     1821.88    227.03 o 
   4   2  20    16779.01    16965.02    491.48 o 
   6   2  20     3313.72     3065.35    573.28 o 
   8   2  20     8820.42    10949.00    665.66 o 
  10   2  20      599.27     1393.34    718.90 o 
  -9   3  20     1666.82     1900.61    686.05 o 
  -7   3  20     4088.87     4900.23    402.45 o 
  -5   3  20      462.00      581.18    300.83 o 
  -3   3  20     6619.03     6604.44    327.41 o 
  -1   3  20       39.74      -55.86    264.20 o 
   1   3  20       34.14      181.31    265.38 o 
   3   3  20     6081.33     6404.16    466.02 o 
   5   3  20      296.17      715.05    548.67 o 
   7   3  20     3966.91     4365.56    615.30 o 
   9   3  20     1741.02     1683.39    672.09 o 
 -10   4  20      510.84      727.14    707.45 o 
  -8   4  20     1486.33     1356.81    627.59 o 
  -6   4  20     1163.07     1144.70    453.28 o 
  -4   4  20     1465.75     1384.22    543.78 o 
  -2   4  20     9116.04     8814.48    309.82 o 
   0   4  20    12704.52    12515.98    556.23 o 
   2   4  20     8809.77     9384.15    447.63 o 
   4   4  20     1578.84     1844.21    552.06 o 
   6   4  20     1193.03     1561.28    408.42 o 
   8   4  20     1526.18     1364.45    473.87 o 
  10   4  20      514.37      214.65    523.28 o 
  -9   5  20     4993.35     5497.63    732.98 o 
  -7   5  20     1075.52     1092.94    498.69 o 
  -5   5  20     1795.44     1997.27    424.67 o 
  -3   5  20      374.26      374.12    381.72 o 
  -1   5  20    13149.68    12991.55   1244.45 o 
   1   5  20    13159.45    13821.22    509.45 o 
   3   5  20      395.10      583.13    313.99 o 
   5   5  20     1721.76     1675.23    582.55 o 
   7   5  20      803.80      291.51    645.27 o 
   9   5  20     4640.08     4792.24    715.75 o 
  -8   6  20     2299.71     2545.74    667.73 o 
  -6   6  20      496.39      987.93    438.44 o 
  -4   6  20     4616.56     5365.90    412.86 o 
  -2   6  20     2878.78     2656.03    367.46 o 
   0   6  20      438.16      460.38    384.61 o 
   2   6  20     3247.98     3665.77    421.80 o 
   4   6  20     5133.98     6049.72    598.36 o 
   6   6  20      459.04      547.42    609.65 o 
   8   6  20     2011.98     1205.76    691.19 o 
  -9   7  20     2582.54      945.40    756.06 o 
  -7   7  20      147.77      217.03    524.08 o 
  -5   7  20    13692.90    15210.75   1036.09 o 
  -3   7  20     1640.18     1285.13    439.34 o 
  -1   7  20    42892.61    43382.31   2295.37 o 
   1   7  20    42744.74    45127.83    642.57 o 
   3   7  20     1293.43     1744.57    421.02 o 
   5   7  20    13540.33    14525.05    673.49 o 
   7   7  20      187.83      111.76    666.76 o 
   9   7  20     2560.48     2124.59    751.61 o 
  -8   8  20      393.06      473.74    702.99 o 
  -6   8  20      749.19      606.88    459.75 o 
  -4   8  20     5015.19     5159.20    422.65 o 
  -2   8  20     4157.39     4881.48    437.24 o 
   0   8  20     4504.61     5252.80    437.59 o 
   2   8  20     3683.54     4019.76    453.87 o 
   4   8  20     4762.06     5849.52    648.46 o 
   6   8  20      654.59     1244.76    673.19 o 
   8   8  20      497.48      589.33    716.34 o 
  -7   9  20     1894.77     1511.90    722.92 o 
  -5   9  20     4043.63     3876.56    550.11 o 
  -3   9  20     2430.22     2321.79    486.95 o 
  -1   9  20     3449.33     3468.96    477.42 o 
   1   9  20     3227.48     3447.63    459.96 o 
   3   9  20     2667.16     2860.58    634.13 o 
   5   9  20     3310.41     3544.08    687.59 o 
   7   9  20     2259.29     2001.21    740.13 o 
  -6  10  20     7378.47     7698.60    761.34 o 
  -4  10  20     1459.23     1550.79    489.22 o 
  -2  10  20     1066.92      593.57    499.16 o 
   0  10  20    29447.67    31419.87   2516.97 o 
   2  10  20     1053.84     1104.77    468.09 o 
   4  10  20     1743.65     1018.29    687.97 o 
   6  10  20     7447.58     7277.02    770.89 o 
  -5  11  20      525.55      441.36    705.55 o 
  -3  11  20     1994.01     2350.73    498.56 o 
  -1  11  20      569.97      718.97    478.68 o 
   1  11  20      518.20      399.80    497.23 o 
   3  11  20     2253.96     1074.95    724.25 o 
   5  11  20      492.38     1310.75    728.40 o 
  -4  12  20     3161.86     3494.83    767.59 o 
  -2  12  20     3306.82     1856.64    522.58 o 
   0  12  20      935.93      266.75    715.78 o 
   2  12  20     3427.88     1813.00    755.58 o 
   2   0  21     5064.05     4913.64    289.34 o 
   4   0  21    20267.21    21589.14    622.31 o 
   6   0  21      151.15      264.16    572.14 o 
   8   0  21      584.07      523.30    443.92 o 
  10   0  21     4663.39     3775.79    710.03 o 
  -9   1  21     4035.36     4155.48    685.80 o 
  -7   1  21     6512.24     6858.02    620.80 o 
  -5   1  21     2341.88     3020.12    568.06 o 
  -3   1  21    16553.17    16582.64    439.64 o 
  -1   1  21     6034.66     5609.14    288.46 o 
   1   1  21     5297.08     5167.53    283.57 o 
   3   1  21    16227.77    16725.18    458.17 o 
   5   1  21     2130.35     2588.51    559.76 o 
   7   1  21     6991.79     7077.07    625.33 o 
   9   1  21     4034.01     3865.65    666.10 o 
 -10   2  21      662.17     -402.00    720.81 o 
  -8   2  21     6878.52     6108.08    665.95 o 
  -6   2  21     3189.30     3360.64    508.89 o 
  -4   2  21     5875.93     5467.23    533.06 o 
  -2   2  21     8867.42     8586.46    537.25 o 
   0   2  21     3139.57     3114.44    276.40 o 
   2   2  21     8996.82     8579.68    520.04 o 
   4   2  21     6019.72     6332.71    568.07 o 
   6   2  21     3333.49     3628.41    551.67 o 
   8   2  21     7263.48     8317.90    677.47 o 
  10   2  21      581.75       38.74    715.08 o 
  -9   3  21     4382.04     5381.26    708.09 o 
  -7   3  21     4277.51     4783.93    546.81 o 
  -5   3  21     2527.34     2814.40    461.44 o 
  -3   3  21     3613.78     3290.67    340.11 o 
  -1   3  21    16466.44    16375.16    620.69 o 
   1   3  21    16557.35    16364.82   1106.54 o 
   3   3  21     3479.37     3788.29    407.63 o 
   5   3  21     2741.82     2385.56    583.36 o 
   7   3  21     4018.80     3546.20    465.92 o 
   9   3  21     4181.53     4690.74    712.51 o 
 -10   4  21      839.68     1298.78    755.77 o 
  -8   4  21      519.38      662.37    609.66 o 
  -6   4  21     6597.37     7072.41    787.15 o 
  -4   4  21     5805.99     5978.14    540.00 o 
  -2   4  21     7987.12     6837.77    780.45 o 
   0   4  21     1559.71     1378.25    326.90 o 
   2   4  21     7413.53     7850.01    382.57 o 
   4   4  21     6150.71     6521.97    599.21 o 
   6   4  21     6794.66     8113.03    622.12 o 
   8   4  21      511.56     1010.38    655.38 o 
  10   4  21      865.11      863.11    741.80 o 
  -9   5  21     2801.91     1787.34    508.94 o 
  -7   5  21     1672.92     1665.28    496.32 o 
  -5   5  21        8.32      160.65    452.21 o 
  -3   5  21    14639.63    13647.76    619.21 o 
  -1   5  21     7043.01     7105.77    445.97 o 
   1   5  21     7169.33     7197.97    403.87 o 
   3   5  21    15464.62    16110.36    947.78 o 
   5   5  21       26.60      459.73    562.60 o 
   7   5  21     1717.80     2060.12    448.49 o 
   9   5  21     2526.19     2100.46    724.93 o 
  -8   6  21     2829.61     2752.55    691.31 o 
  -6   6  21     2212.47     2632.45    494.43 o 
  -4   6  21    15171.26    18093.70   1637.27 o 
  -2   6  21     1422.34     1154.88    422.72 o 
   0   6  21      627.42      528.52    385.01 o 
   2   6  21     1083.40     1002.93    404.93 o 
   4   6  21    14078.62    16450.15    658.41 o 
   6   6  21     1882.88     2348.63    616.86 o 
   8   6  21     2633.57     2927.15    709.07 o 
  -9   7  21     2147.82     1690.49    793.47 o 
  -7   7  21    14332.74    13946.07   2459.28 o 
  -5   7  21     3977.91     4414.53    756.38 o 
  -3   7  21     1767.33     1650.77    469.92 o 
  -1   7  21     2071.90     2083.21    406.04 o 
   1   7  21     1645.21     1712.01    415.78 o 
   3   7  21     2216.82     2094.40    435.85 o 
   5   7  21     3933.18     4735.92    653.41 o 
   7   7  21    14108.98    14068.13    705.89 o 
   9   7  21     2631.73      972.09    760.51 o 
  -8   8  21     1228.52      931.14    748.85 o 
  -6   8  21     3979.40     4021.71    790.66 o 
  -4   8  21     3419.27     4117.78    458.70 o 
  -2   8  21     4153.02     4338.87    442.70 o 
   0   8  21      535.71      615.12    408.18 o 
   2   8  21     4124.44     4146.76    449.37 o 
   4   8  21     3381.30     4094.00    643.78 o 
   6   8  21     3831.52     4612.23    668.60 o 
   8   8  21     1049.41      320.11    754.53 o 
  -7   9  21      337.49      715.04    697.26 o 
  -5   9  21      125.51      477.41    596.26 o 
  -3   9  21     1126.12     1113.20    490.42 o 
  -1   9  21      948.35     1072.04    444.71 o 
   1   9  21      958.88     1215.11    443.33 o 
   3   9  21     1031.00     1225.19    654.83 o 
   5   9  21       98.67      794.38    662.30 o 
   7   9  21      234.05     -137.80    529.60 o 
  -6  10  21     3491.59     2434.51    726.35 o 
  -4  10  21     3464.74     3715.54    493.58 o 
  -2  10  21     1698.48     1093.24    386.03 o 
   0  10  21     2411.55     2954.46    473.46 o 
   2  10  21     1995.05     1405.93    390.28 o 
   4  10  21     3580.35     3077.77    712.41 o 
   6  10  21     3231.61     2615.47    762.53 o 
  -5  11  21      593.78     1030.07    725.24 o 
  -3  11  21      192.35      503.84    503.96 o 
  -1  11  21     2455.33     1664.18    558.24 o 
   1  11  21     2347.31     1903.20    514.52 o 
   3  11  21      129.88      131.44    751.84 o 
   5  11  21      668.19      957.69    778.60 o 
  -2  12  21     1564.74      790.91    434.49 o 
   0  12  21       37.14     -198.12    730.23 o 
   0   0  22     8106.99     7969.07    411.68 o 
   2   0  22    31087.72    28174.86   1496.67 o 
   4   0  22      448.77      515.67    370.24 o 
   6   0  22     1143.18     1652.73    552.60 o 
   8   0  22     1315.76     1893.49    650.43 o 
  10   0  22      279.44       74.93    522.62 o 
  -9   1  22     3713.97     4029.28    678.11 o 
  -7   1  22      438.02      643.94    598.22 o 
  -5   1  22     4379.08     4609.32    548.03 o 
  -3   1  22      364.75      449.30    380.63 o 
  -1   1  22    11342.68    11100.72    418.28 o 
   1   1  22    11026.91    10858.45    629.37 o 
   3   1  22      400.72      645.40    372.68 o 
   5   1  22     4260.95     4331.34    541.02 o 
   7   1  22      276.75      713.13    599.46 o 
   9   1  22     3619.09     3716.52    683.82 o 
 -10   2  22      114.66     -244.47    728.34 o 
  -8   2  22     2439.85     2164.03    648.70 o 
  -6   2  22     2791.59     3326.60    596.69 o 
  -4   2  22    25533.75    25773.62    990.28 o 
  -2   2  22     2306.54     2131.21    331.69 o 
   0   2  22    20323.92    18361.14    973.90 o 
   2   2  22     1984.82     1884.40    357.70 o 
   4   2  22    26774.60    28936.96    695.62 o 
   6   2  22     2786.41     2736.90    585.25 o 
   8   2  22     2299.97     1638.53    646.14 o 
  10   2  22       31.95      160.65    734.04 o 
  -9   3  22     1128.18     1023.22    698.03 o 
  -7   3  22     2452.07     1920.10    639.82 o 
  -5   3  22     8511.55     9410.94    464.14 o 
  -3   3  22     2583.40     2247.85    345.84 o 
  -1   3  22     8036.95     7627.77    361.28 o 
   1   3  22     8817.35     9063.83    347.64 o 
   3   3  22     2631.26     2957.80    426.91 o 
   5   3  22     8068.13     8570.28    460.11 o 
   7   3  22     2668.19     2688.41    644.94 o 
   9   3  22     1003.90     1054.95    506.83 o 
 -10   4  22      457.02      -37.47    779.20 o 
  -8   4  22      100.60      343.53    696.59 o 
  -6   4  22    20467.55    22226.67    567.88 o 
  -4   4  22     2721.49     3477.90    547.77 o 
  -2   4  22      119.25      150.39    420.08 o 
   0   4  22     7494.03     7927.21    474.37 o 
   2   4  22      157.59      329.02    387.71 o 
   4   4  22     2876.67     3302.02    445.48 o 
   6   4  22    20285.75    20010.75    698.94 o 
   8   4  22      204.28     -450.22    652.16 o 
  10   4  22      542.46     1057.37    758.89 o 
  -9   5  22      801.48      553.17    736.71 o 
  -7   5  22     6665.08     6753.47    761.30 o 
  -5   5  22      173.25      260.35    414.89 o 
  -3   5  22    15475.54    16103.55    897.80 o 
  -1   5  22    18560.82    19245.38    511.62 o 
   1   5  22    17761.52    18226.50    547.40 o 
   3   5  22    15045.45    16638.68    462.16 o 
   5   5  22      265.50      673.13    588.03 o 
   7   5  22     7645.09    10057.68    681.96 o 
   9   5  22     1066.85     1159.12    537.32 o 
  -8   6  22        6.50     -231.77    680.07 o 
  -6   6  22     1995.01     2159.61    505.81 o 
  -4   6  22     4156.39     4730.06    591.18 o 
  -2   6  22     3257.26     3070.14    459.52 o 
   0   6  22     6262.76     6269.35    574.40 o 
   2   6  22     3459.42     3765.96    424.65 o 
   4   6  22     4072.10     4457.26    638.20 o 
   6   6  22     2408.93     1791.07    642.35 o 
   8   6  22        0.99      249.55    517.51 o 
  -7   7  22     5612.74     5867.25    698.75 o 
  -5   7  22    12355.92    11676.90    543.26 o 
  -3   7  22     6323.56     7076.07    752.10 o 
  -1   7  22     7263.59     6929.66    479.07 o 
   1   7  22     7264.85     7467.75    444.52 o 
   3   7  22     6340.93     6947.94    457.45 o 
   5   7  22    12564.41    12150.49    731.22 o 
   7   7  22     5261.79     4213.80    697.43 o 
  -8   8  22      881.35      292.78    533.49 o 
  -6   8  22     2465.13     1748.09    502.85 o 
  -4   8  22     2661.93     3706.33    458.62 o 
  -2   8  22     3016.59     3527.65    457.08 o 
   0   8  22     1697.65     1854.20    414.85 o 
   2   8  22     3263.49     3287.85    507.24 o 
   4   8  22     2866.61     2756.49    653.86 o 
   6   8  22     2439.52     2222.43    675.37 o 
   8   8  22      815.89      753.86    727.18 o 
  -7   9  22     3207.91     2035.93    549.65 o 
  -5   9  22      525.06      613.43    489.20 o 
  -3   9  22     4362.35     3558.79    738.63 o 
  -1   9  22     4277.46     4694.09    542.85 o 
   1   9  22     4483.56     4456.41    483.83 o 
   3   9  22     4888.26     4577.27    706.30 o 
   5   9  22      461.56      567.10    691.57 o 
   7   9  22     3103.71      963.29    768.22 o 
  -6  10  22     5528.90     5016.14    754.65 o 
  -4  10  22     5423.03     5298.69    513.54 o 
  -2  10  22     2150.11     1806.96    403.31 o 
   0  10  22     2513.61     2224.97    482.56 o 
   2  10  22     2180.88     1630.37    483.49 o 
   4  10  22     4958.36     3315.84    722.80 o 
   6  10  22     5839.31     2849.67    599.56 o 
  -5  11  22     1288.51      598.32    771.09 o 
  -3  11  22      701.95      687.66    553.47 o 
  -1  11  22     3282.88     3085.16    735.23 o 
   1  11  22     3374.00     2590.93    524.53 o 
   3  11  22      685.81      554.42    746.85 o 
  -2  12  22     4526.72     2163.00    764.65 o 
   0  12  22        9.13     -426.71    760.07 o 
   2   0  23     5945.45     6214.46    622.99 o 
   4   0  23     3153.30     3035.43    590.43 o 
   6   0  23     9000.16    10389.44    633.95 o 
   8   0  23     1816.71     1431.24    658.13 o 
  10   0  23     1074.51      264.22    744.38 o 
  -9   1  23     6277.96     6948.51    748.46 o 
  -7   1  23     7594.67     9181.57    664.19 o 
  -5   1  23      248.84      487.70    515.00 o 
  -3   1  23     5630.77     5198.13    401.24 o 
  -1   1  23     1312.09     1373.12    280.79 o 
   1   1  23     1298.62     1257.44    268.53 o 
   3   1  23     5709.24     5717.98    397.76 o 
   5   1  23      198.02      323.86    544.84 o 
   7   1  23     8108.97     9998.46    659.82 o 
   9   1  23     6411.43     6368.13    708.42 o 
 -10   2  23     4153.92     2346.51    742.34 o 
  -8   2  23     5257.96     6130.20    671.38 o 
  -6   2  23     3749.46     4399.01    616.54 o 
  -4   2  23       59.26      207.11    435.05 o 
  -2   2  23    16647.34    15701.95   1552.04 o 
   0   2  23    11503.38    11386.73    659.22 o 
   2   2  23    16838.95    17582.92    421.15 o 
   4   2  23       54.60      492.75    578.48 o 
   6   2  23     3700.79     4711.67    592.37 o 
   8   2  23     5706.68     4766.33    653.02 o 
  10   2  23     3828.54     4063.52    755.63 o 
  -9   3  23      694.33     1163.47    697.95 o 
  -7   3  23      445.34      978.61    450.25 o 
  -5   3  23      844.45     1128.52    431.48 o 
  -3   3  23      391.91      404.51    331.62 o 
  -1   3  23     8050.39     8187.13    455.13 o 
   1   3  23     8318.62     9019.48    366.07 o 
   3   3  23      261.37      403.23    421.48 o 
   5   3  23      901.98     1022.57    583.69 o 
   7   3  23      505.65      864.95    628.07 o 
   9   3  23      724.40      104.79    698.59 o 
  -8   4  23     1083.72     1238.53    681.51 o 
  -6   4  23     3468.63     3161.47    518.46 o 
  -4   4  23      294.31      440.08    397.53 o 
  -2   4  23      103.22      111.21    438.69 o 
   0   4  23        6.67     -129.14    389.49 o 
   2   4  23      161.85      157.76    370.74 o 
   4   4  23      381.49      997.02    574.72 o 
   6   4  23     3718.84     4323.85    641.94 o 
   8   4  23     1118.25      720.89    487.79 o 
  -9   5  23     4762.69     3833.01    771.05 o 
  -7   5  23     5540.19     6462.50    680.33 o 
  -5   5  23    12686.08    14624.70    919.58 o 
  -3   5  23     3917.34     4135.90    449.94 o 
  -1   5  23     4482.49     4804.70    423.31 o 
   1   5  23     3901.72     4011.87    413.09 o 
   3   5  23     4430.07     5568.73    434.01 o 
   5   5  23    12873.69    14339.43    524.32 o 
   7   5  23     5347.35     5258.01    519.44 o 
   9   5  23     4621.97     3490.28    754.50 o 
  -8   6  23     3354.63     2539.32    723.16 o 
  -6   6  23     3807.99     3979.92    415.41 o 
  -4   6  23     2875.81     2818.87    596.69 o 
  -2   6  23     6568.71     6601.55    474.68 o 
   0   6  23     7128.34     6908.25    436.15 o 
   2   6  23     6448.56     7272.94    695.88 o 
   4   6  23     3056.33     3873.90    643.11 o 
   6   6  23     4043.05     4366.59    688.36 o 
   8   6  23     3647.15     2641.17    744.81 o 
  -7   7  23      482.82      393.73    484.54 o 
  -5   7  23     1399.69     1904.07    504.50 o 
  -3   7  23     1169.59     1363.84    483.02 o 
  -1   7  23      417.01      291.53    408.91 o 
   1   7  23      485.72      940.19    422.30 o 
   3   7  23     1048.19     1036.00    450.07 o 
   5   7  23     1421.58     1132.56    642.19 o 
   7   7  23      521.44      428.66    741.75 o 
  -6   8  23      110.14     -118.11    690.88 o 
  -4   8  23      825.45      776.86    459.62 o 
  -2   8  23    13463.41    14390.69    507.75 o 
   0   8  23       73.01      292.54    448.05 o 
   2   8  23    13479.27    14854.88    973.84 o 
   4   8  23      800.88      889.15    669.40 o 
   6   8  23      194.39     -160.02    694.70 o 
  -5   9  23     2334.22     1827.88    509.19 o 
  -3   9  23     6479.49     6578.39    690.02 o 
  -1   9  23     2678.59     2647.22    498.82 o 
   1   9  23     3056.88     2985.50    479.20 o 
   3   9  23     5809.74     5851.19    723.61 o 
   5   9  23     2210.97     1739.46    718.53 o 
  -4  10  23     4163.09     3698.28   1004.22 o 
  -2  10  23      407.10      668.06    650.92 o 
   0  10  23     3623.74     2172.19    734.98 o 
   2  10  23      535.33      428.73    638.55 o 
   4  10  23     3979.65     2653.44    756.95 o 
  -3  11  23     2551.95     1851.53    528.50 o 
  -1  11  23     1300.90     1400.55    752.67 o 
   1  11  23     1252.47     1008.00    508.13 o 
   0   0  24    24041.63    22033.94   2863.97 o 
   2   0  24    22723.12    22509.21    965.14 o 
   4   0  24    14405.12    15788.21    647.75 o 
   6   0  24     7343.93     7975.88    641.28 o 
   8   0  24     2407.61     2381.91    675.37 o 
  10   0  24     7953.64     6876.21    798.94 o 
  -9   1  24     1655.49      722.25    691.12 o 
  -7   1  24      843.60      928.54    625.59 o 
  -5   1  24     2087.64     2594.08    578.79 o 
  -3   1  24     2673.96     2901.03    387.87 o 
  -1   1  24    13576.63    13220.14    646.26 o 
   1   1  24    13431.14    13221.91    396.45 o 
   3   1  24     2990.70     3238.66    406.91 o 
   5   1  24     1931.00     1583.20    405.96 o 
   7   1  24      540.94      532.82    639.51 o 
   9   1  24     1912.78     1886.08    701.96 o 
 -10   2  24       45.85      491.48    732.78 o 
  -8   2  24     3542.76     4473.37    681.90 o 
  -6   2  24     1286.16     1199.87    593.90 o 
  -4   2  24    10119.04    11018.49    603.01 o 
  -2   2  24     4717.78     4742.61    437.19 o 
   0   2  24     5091.29     5462.24    356.61 o 
   2   2  24     5515.79     5676.01    422.95 o 
   4   2  24     9602.30    11172.27    620.12 o 
   6   2  24     1066.77     1678.71    611.02 o 
   8   2  24     3448.19     2929.01    675.53 o 
  10   2  24       51.09      883.90    750.56 o 
  -9   3  24      220.34     -354.97    685.18 o 
  -7   3  24     1934.84     2110.40    648.62 o 
  -5   3  24      803.88     1369.63    478.41 o 
  -3   3  24     1111.26     1416.83    451.47 o 
  -1   3  24    12960.11    13538.77    480.86 o 
   1   3  24    13456.54    13228.21    884.74 o 
   3   3  24     1178.90     1243.39    448.36 o 
   5   3  24      839.00     1140.68    586.85 o 
   7   3  24     2046.56     1249.63    492.36 o 
   9   3  24      324.40      806.48    724.57 o 
  -8   4  24      387.45      391.18    671.24 o 
  -6   4  24     5810.31     6407.50    544.89 o 
  -4   4  24     2529.53     3181.50    572.50 o 
  -2   4  24     1474.30     1202.39    435.37 o 
   0   4  24     3078.32     3179.50    417.17 o 
   2   4  24     1513.37     1828.55    451.54 o 
   4   4  24     2877.99     3513.51    606.87 o 
   6   4  24     5624.26     5873.53    645.41 o 
   8   4  24      386.80      156.22    678.86 o 
  -9   5  24     4285.98     3223.68    755.07 o 
  -7   5  24      878.34      696.08    476.33 o 
  -5   5  24      227.82      320.95    428.21 o 
  -3   5  24     5028.82     5243.02    522.65 o 
  -1   5  24     7568.69     7794.31    478.69 o 
   1   5  24     7045.50     7029.67    478.31 o 
   3   5  24     5242.29     5380.77    452.00 o 
   5   5  24      484.26      722.70    629.98 o 
   7   5  24      652.10      322.62    687.79 o 
   9   5  24     4549.00     5387.52    771.01 o 
  -8   6  24     1055.01     1119.10    727.23 o 
  -6   6  24     4193.85     4329.18   1324.94 o 
  -4   6  24     4822.04     5407.74    642.75 o 
  -2   6  24      672.13      694.52    454.38 o 
   0   6  24       67.12       73.26    419.89 o 
   2   6  24      694.76      708.80    444.70 o 
   4   6  24     5104.86     6107.50    642.79 o 
   6   6  24     4119.97     3868.93    663.57 o 
   8   6  24     1051.06      985.09    717.70 o 
  -7   7  24     1487.53     1417.76    726.66 o 
  -5   7  24      288.42      128.86    516.24 o 
  -3   7  24    11259.44    10479.63   1079.65 o 
  -1   7  24     2533.37     2554.05    362.05 o 
   1   7  24     2565.81     2616.06    489.91 o 
   3   7  24    10967.22    11499.67    902.56 o 
   5   7  24      174.76      133.35    649.61 o 
   7   7  24     1323.49      910.20    719.01 o 
  -6   8  24     1562.45     1495.91    712.07 o 
  -4   8  24     3921.71     4090.55    400.67 o 
  -2   8  24      858.10     1110.80    506.63 o 
   0   8  24      132.83      620.63    445.19 o 
   2   8  24      775.70      899.34    459.26 o 
   4   8  24     4333.77     5072.38    701.11 o 
   6   8  24     1573.79     1387.30    719.69 o 
  -5   9  24     2031.16     2048.12    707.06 o 
  -3   9  24     1377.59     1780.43    675.20 o 
  -1   9  24     6692.95     7152.69    520.39 o 
   1   9  24     7233.12     7140.65    679.65 o 
   3   9  24     1291.26      794.60    716.48 o 
   5   9  24     1624.53      975.06    528.50 o 
  -4  10  24     3566.07     3135.51    742.89 o 
  -2  10  24     3909.87     3248.31    540.22 o 
   0  10  24     1215.80     1173.93    542.67 o 
   2  10  24     3959.17     3537.85    617.13 o 
   4  10  24     3739.46     2160.75    749.27 o 
  -3  11  24     1340.01      468.12    734.89 o 
  -1  11  24     1748.30      550.11    742.58 o 
   1  11  24     1913.76     1133.93    508.84 o 
   2   0  25     7304.25     7257.73    384.87 o 
   4   0  25     5083.20     5323.45    595.17 o 
   6   0  25     8341.22     8739.26    669.41 o 
   8   0  25      650.67      628.73    647.78 o 
  -9   1  25      328.76      373.40    480.08 o 
  -7   1  25     2981.49     3682.38    654.50 o 
  -5   1  25     2352.17     2265.11    583.27 o 
  -3   1  25     4137.40     4741.84    497.32 o 
  -1   1  25     4389.34     4582.78    415.38 o 
   1   1  25     4145.54     4397.78    451.11 o 
   3   1  25     3698.54     3903.24    408.64 o 
   5   1  25     2303.52     2476.02    607.41 o 
   7   1  25     2671.01     2163.51    468.29 o 
   9   1  25      243.52      380.37    733.44 o 
  -8   2  25     3068.77     3408.47    693.26 o 
  -6   2  25      152.91      639.45    590.55 o 
  -4   2  25      211.48     1061.75    565.80 o 
  -2   2  25      917.54      837.11    438.80 o 
   0   2  25     9111.85     9809.85    439.53 o 
   2   2  25      895.50      949.64    382.96 o 
   4   2  25      305.15     1019.86    583.60 o 
   6   2  25      248.47      247.66    607.71 o 
   8   2  25     2983.71     2532.16    701.51 o 
  -9   3  25      769.64      677.64    742.42 o 
  -7   3  25     5919.81     7284.01    675.94 o 
  -5   3  25     1713.92     1806.60    474.39 o 
  -3   3  25      544.17      579.79    451.84 o 
  -1   3  25     1632.91     1684.35    438.51 o 
   1   3  25     1781.55     2217.65    444.95 o 
   3   3  25      574.29      672.90    444.57 o 
   5   3  25     1496.86     1469.28    586.95 o 
   7   3  25     5836.42     7670.47    722.35 o 
   9   3  25      770.33     1552.16    737.34 o 
  -8   4  25      886.18     -149.25    493.48 o 
  -6   4  25     2517.68     2978.05    791.04 o 
  -4   4  25    14965.03    15420.06    659.13 o 
  -2   4  25     3778.40     3651.96    365.36 o 
   0   4  25      604.72      694.58    434.57 o 
   2   4  25     3434.75     3735.85    423.12 o 
   4   4  25    14266.56    16263.03    690.88 o 
   6   4  25     2068.60     2095.23    652.46 o 
   8   4  25      739.13      405.82    727.81 o 
  -7   5  25     3917.76     3888.35    680.68 o 
  -5   5  25     3490.26     3928.37    457.44 o 
  -3   5  25     3247.31     3165.67    514.14 o 
  -1   5  25     1535.59     1889.86    454.04 o 
   1   5  25     1722.82     1916.56    429.43 o 
   3   5  25     3379.05     3713.48    433.44 o 
   5   5  25     3453.43     4315.21    650.78 o 
   7   5  25     3706.54     2499.53    723.87 o 
  -8   6  25     4429.32     3114.47    764.63 o 
  -6   6  25     1336.06     1300.21    666.94 o 
  -4   6  25     3254.53     3323.63    442.30 o 
  -2   6  25      420.80      534.68    462.55 o 
   0   6  25     1874.22     2360.74    437.08 o 
   2   6  25      224.06      297.15    440.49 o 
   4   6  25     3687.94     5247.84    679.42 o 
   6   6  25     1098.52     1225.19    693.58 o 
   8   6  25     3738.50     2753.02    780.40 o 
  -7   7  25     5919.66     6913.32    738.83 o 
  -5   7  25     3784.95     3630.65    866.89 o 
  -3   7  25      231.78      580.41    626.13 o 
  -1   7  25     5577.91     5472.36    550.03 o 
   1   7  25     5331.80     5547.56    475.73 o 
   3   7  25      231.33      522.06    461.57 o 
   5   7  25     3886.63     3662.75    697.21 o 
   7   7  25     5742.78     4110.44    783.30 o 
  -6   8  25     2104.25     1183.53    497.43 o 
  -4   8  25     2425.85     2797.88    494.80 o 
  -2   8  25     3385.36     2914.95    500.39 o 
   0   8  25      350.57      546.05    466.47 o 
   2   8  25     3467.36     3929.48    611.05 o 
   4   8  25     2913.58     3362.62    704.68 o 
   6   8  25     1835.30      586.96    748.32 o 
  -5   9  25      285.22      -16.51    716.30 o 
  -3   9  25     1450.90      747.62    485.92 o 
  -1   9  25      572.82      406.94    523.29 o 
   1   9  25      548.46      195.16    541.69 o 
   3   9  25     1366.37     1706.73    703.15 o 
   5   9  25      249.92     -241.31    715.66 o 
  -4  10  25     6009.28     3894.46    758.55 o 
  -2  10  25      644.30      694.77    511.87 o 
   0  10  25     2968.66     2765.32    718.02 o 
   2  10  25      536.02      122.22    529.42 o 
  -1  11  25     2372.04      991.09    759.84 o 
   1  11  25     2494.12     1481.60    565.45 o 
   0   0  26    25997.00    28415.57    735.64 o 
   2   0  26      175.46      235.44    443.99 o 
   4   0  26     6006.33     6865.59    595.93 o 
   6   0  26    20729.00    21415.71    573.78 o 
   8   0  26       89.78     -256.54    499.74 o 
  -9   1  26     2524.43     2384.43    745.25 o 
  -7   1  26     3780.11     4682.77    681.32 o 
  -5   1  26      165.25      556.90    408.95 o 
  -3   1  26      326.98      452.49    456.22 o 
  -1   1  26     4348.79     4548.47    468.04 o 
   1   1  26     4025.61     4411.72    459.30 o 
   3   1  26      371.84      623.66    431.67 o 
   5   1  26      133.86      198.12    584.20 o 
   7   1  26     3900.41     3779.75    687.69 o 
   9   1  26     2688.00     1648.13    758.62 o 
  -8   2  26     2139.42     2186.04    699.46 o 
  -6   2  26     5460.08     5980.66    476.88 o 
  -4   2  26    10387.88    11797.09    621.44 o 
  -2   2  26     4378.94     4699.02    449.37 o 
   0   2  26     1107.06     1306.00    435.53 o 
   2   2  26     4249.62     5051.73    513.03 o 
   4   2  26    10032.44    11786.45    662.76 o 
   6   2  26     5185.17     5637.57    665.67 o 
   8   2  26     2062.72     2263.51    719.14 o 
  -9   3  26     1393.12      929.90    538.63 o 
  -7   3  26     2473.46     2651.32    674.11 o 
  -5   3  26    12040.75    13183.89    540.85 o 
  -3   3  26      663.25      734.15    467.83 o 
  -1   3  26     5943.92     5778.28    473.86 o 
   1   3  26     6218.82     5944.78    483.43 o 
   3   3  26      678.89      997.39    412.88 o 
   5   3  26    11909.26    14050.94    667.45 o 
   7   3  26     2698.62     2854.15    665.25 o 
   9   3  26     1010.30     1690.06    752.62 o 
  -8   4  26      192.02      884.57    709.30 o 
  -6   4  26       12.72      566.40    635.62 o 
  -4   4  26     1545.79     1461.67    448.47 o 
  -2   4  26     9677.59    10425.87    740.71 o 
   0   4  26      548.76      500.34    538.23 o 
   2   4  26     9291.58    10266.53    615.23 o 
   4   4  26     1816.40     1423.65    616.85 o 
   6   4  26       10.10      513.70    638.79 o 
   8   4  26      123.47      501.01    512.44 o 
  -7   5  26     1098.96      809.17    691.03 o 
  -5   5  26      867.58      707.61    392.28 o 
  -3   5  26     4685.89     5041.59    627.79 o 
  -1   5  26     7176.71     7425.32    887.47 o 
   1   5  26     7862.35     7710.70    499.62 o 
   3   5  26     5298.32     5699.53    458.30 o 
   5   5  26      898.12      813.59    666.88 o 
   7   5  26      743.66      892.30    732.89 o 
  -8   6  26      440.57     -198.13    751.26 o 
  -6   6  26     1129.10     1364.93    686.59 o 
  -4   6  26     4656.71     5790.61    654.14 o 
  -2   6  26      761.96      744.25    505.78 o 
   0   6  26     4453.88     4455.12    462.94 o 
   2   6  26      707.68     1164.25    440.13 o 
   4   6  26     4029.60     4654.53    684.55 o 
   6   6  26     1268.15     1197.93    699.95 o 
  -7   7  26      416.99       81.29    535.34 o 
  -5   7  26     2629.67     2038.60    517.04 o 
  -3   7  26      486.76      482.64    629.98 o 
  -1   7  26     3516.85     4126.37    459.62 o 
   1   7  26     3048.45     3564.83    544.59 o 
   3   7  26      462.14      556.83    463.01 o 
   5   7  26     2855.09     1829.96    702.12 o 
   7   7  26      351.12      586.13    780.45 o 
  -6   8  26      320.70      -49.53    721.39 o 
  -4   8  26     3323.19     3755.39    569.38 o 
  -2   8  26      751.41      884.69    465.52 o 
   0   8  26      705.63      957.36    485.53 o 
   2   8  26      761.42      738.86    471.76 o 
   4   8  26     3770.03     4243.47    729.59 o 
   6   8  26      483.44      192.42    514.39 o 
  -5   9  26      156.18      584.20    541.66 o 
  -3   9  26     1557.61      778.76    717.15 o 
  -1   9  26     2145.61     1894.46    679.77 o 
   1   9  26     1916.28     1689.72    520.65 o 
   3   9  26     1167.48      925.41    725.98 o 
  -4  10  26     1176.01      727.24    764.08 o 
  -2  10  26      764.05     1089.18    742.42 o 
   0  10  26      674.72      569.66    710.65 o 
   2  10  26      894.50      842.79    742.44 o 
   2   0  27     1941.04     1773.80    453.07 o 
   4   0  27     1847.45     2555.76    599.71 o 
   6   0  27     2095.64     3241.96    651.19 o 
   8   0  27      480.40     1092.92    499.78 o 
  -9   1  27      211.78     -465.46    752.49 o 
  -7   1  27     1527.39     1934.21    675.86 o 
  -5   1  27     1111.03     1489.45    607.85 o 
  -3   1  27      413.07      347.29    494.72 o 
  -1   1  27     6046.58     6459.05    482.28 o 
   1   1  27     6017.34     6280.01    479.67 o 
   3   1  27      391.05      490.18    458.15 o 
   5   1  27     1225.40     1975.40    614.85 o 
   7   1  27     1410.13     1957.66    673.94 o 
   9   1  27      172.09     -618.49    756.29 o 
  -8   2  27     1939.19     1634.52    517.10 o 
  -6   2  27     1612.20     1471.19    465.62 o 
  -4   2  27     2930.60     3392.72    617.03 o 
  -2   2  27     4047.77     4530.80    467.98 o 
   0   2  27       41.21     -193.10    453.48 o 
   2   2  27     4846.94     5111.07    450.61 o 
   4   2  27     3042.43     3729.62    613.87 o 
   6   2  27     2023.53     2664.41    638.47 o 
   8   2  27     1701.09     2359.23    697.48 o 
  -7   3  27     1129.85     1060.06    470.01 o 
  -5   3  27     1598.99     1563.49    531.31 o 
  -3   3  27     1668.20     2221.39    561.26 o 
  -1   3  27     2493.18     2858.12    476.63 o 
   1   3  27     2308.03     2666.26    436.57 o 
   3   3  27     1300.14     1512.09    484.82 o 
   5   3  27     1704.75     1586.85    444.67 o 
   7   3  27     1501.81     2019.94    705.07 o 
  -8   4  27      828.92      161.31    748.78 o 
  -6   4  27      983.33      900.61    490.32 o 
  -4   4  27      473.12      667.44    607.11 o 
  -2   4  27     5425.07     6563.93    521.11 o 
   0   4  27        5.69      273.58    463.66 o 
   2   4  27     5570.22     5720.15    505.64 o 
   4   4  27      456.96     1216.13    644.58 o 
   6   4  27      953.85      872.66    473.80 o 
   8   4  27      978.05      717.05    760.87 o 
  -7   5  27     3620.89     3410.10    722.57 o 
  -5   5  27      998.41      917.06    526.15 o 
  -3   5  27     1604.37     1260.31    623.17 o 
  -1   5  27       17.27      154.18    485.29 o 
   1   5  27       23.42     -249.87    442.78 o 
   3   5  27     1067.43      959.80    465.36 o 
   5   5  27      989.58     1077.18    671.97 o 
   7   5  27     3845.53     3119.84    761.37 o 
  -6   6  27     1689.48     1797.69    701.29 o 
  -4   6  27     1681.76     1502.97    493.58 o 
  -2   6  27     1548.55     1441.09    509.53 o 
   0   6  27      568.59      928.81    486.34 o 
   2   6  27     1866.93     1899.52    494.98 o 
   4   6  27     1918.81     2962.28    755.97 o 
   6   6  27     2154.42     2282.61    750.92 o 
  -5   7  27      191.57      676.92    694.70 o 
  -3   7  27     4083.67     3883.50    675.64 o 
  -1   7  27     1351.96     1076.15    508.93 o 
   1   7  27     1301.54      869.18    474.50 o 
   3   7  27     4014.63     3702.74    755.71 o 
   5   7  27      130.85      323.22    692.79 o 
  -6   8  27     4417.60     4754.92    755.73 o 
  -4   8  27     1536.26     1203.08    724.13 o 
  -2   8  27      618.63      181.00    671.27 o 
   0   8  27       45.22      305.96    483.01 o 
   2   8  27      914.58      813.92    482.55 o 
   4   8  27     1798.52     1267.94    731.16 o 
  -3   9  27      151.03      626.75    748.03 o 
  -1   9  27      898.47     1124.78    675.12 o 
   1   9  27      789.40      259.97    528.96 o 
   3   9  27      218.10      796.94    902.35 o 
  -2  10  27      986.94      596.38    762.14 o 
   0  10  27      501.87      194.33    725.23 o 
   0   0  28      792.24      814.85    560.17 o 
   2   0  28      287.70      490.68    458.79 o 
   4   0  28     1898.46     2032.28    593.99 o 
   6   0  28     6536.09     7545.84    689.40 o 
   8   0  28     6457.38     4933.34    782.16 o 
  -7   1  28     1564.26     1960.90    665.70 o 
  -5   1  28      443.96      378.49    621.71 o 
  -3   1  28      973.95     1174.81    506.59 o 
  -1   1  28     1316.92     1198.70    417.58 o 
   1   1  28     1321.14     1348.67    464.65 o 
   3   1  28     1006.38     1151.79    491.02 o 
   5   1  28      516.26      713.17    640.14 o 
   7   1  28     1375.72      590.09    736.18 o 
  -8   2  28     4005.62     2750.03    711.82 o 
  -6   2  28      507.88      403.90    649.03 o 
  -4   2  28     3233.85     3948.98    641.85 o 
  -2   2  28     2477.42     2900.98    482.58 o 
   0   2  28     4509.36     5298.23    443.02 o 
   2   2  28     2060.71     2131.63    475.07 o 
   4   2  28     2830.62     2929.35    639.88 o 
   6   2  28      655.98     1557.85    680.17 o 
   8   2  28     4141.54     2981.46    544.05 o 
  -7   3  28      482.48     1015.45    721.42 o 
  -5   3  28      402.75      530.26    619.17 o 
  -3   3  28     3103.76     3624.15    640.57 o 
  -1   3  28      324.11      553.09    470.22 o 
   1   3  28      259.42      614.52    416.06 o 
   3   3  28     2896.79     3243.84    493.01 o 
   5   3  28      602.17      981.82    640.15 o 
   7   3  28      624.54     1437.80    718.27 o 
  -8   4  28       10.66      541.01    749.91 o 
  -6   4  28      811.54      586.83    645.90 o 
  -4   4  28      958.88     1258.83    584.32 o 
  -2   4  28     4618.83     4087.73    530.04 o 
   0   4  28      537.18      691.65    435.88 o 
   2   4  28     4563.45     5050.81    509.45 o 
   4   4  28      727.11      819.91    658.59 o 
   6   4  28      731.87      261.66    675.10 o 
   8   4  28       43.91      920.10    753.09 o 
  -7   5  28      173.60      316.23    713.11 o 
  -5   5  28       24.27      144.78    663.56 o 
  -3   5  28     4001.13     4748.59    655.31 o 
  -1   5  28     1988.79     2275.69    612.11 o 
   1   5  28     2126.01     2271.34    499.37 o 
   3   5  28     3912.36     4013.02    756.35 o 
   5   5  28       18.28      511.16    666.73 o 
   7   5  28      142.29      474.35    749.30 o 
  -6   6  28      290.70      653.44    731.55 o 
  -4   6  28     1662.97     1913.15    501.29 o 
  -2   6  28     2395.50     2207.21    663.94 o 
   0   6  28      281.70      205.79    498.84 o 
   2   6  28     2910.93     3100.15    525.51 o 
   4   6  28     1609.07     2114.65    713.35 o 
   6   6  28      321.87      603.91    735.36 o 
  -5   7  28     4493.97     2795.49    734.78 o 
  -3   7  28     1532.11     1513.07    665.06 o 
  -1   7  28    14291.36    11095.95   1353.29 o 
   1   7  28    13879.39    13579.09   2282.98 o 
   3   7  28     1510.19     1216.30    541.76 o 
   5   7  28     4431.54     4231.31    774.82 o 
  -4   8  28     1273.20     1559.96    732.98 o 
  -2   8  28     3881.60     3847.62    708.00 o 
   0   8  28     1474.99     1623.54    505.22 o 
   2   8  28     3351.59     2847.55    620.54 o 
   4   8  28     1099.96      357.58    751.37 o 
  -3   9  28     1687.72     1488.32    755.28 o 
  -1   9  28     1047.00      967.94    718.97 o 
   1   9  28     1220.73     1272.22    741.86 o 
   2   0  29     1134.33     1495.93    480.22 o 
   4   0  29     2998.83     3609.38    669.13 o 
   6   0  29      407.06     -116.21    645.84 o 
   8   0  29      111.92      673.10    739.77 o 
  -7   1  29      372.36     1261.81    654.72 o 
  -5   1  29      427.09     1167.85    640.13 o 
  -3   1  29     1676.02     2273.43    535.57 o 
  -1   1  29     1670.67     1579.85    469.93 o 
   1   1  29     1901.92     1767.69    437.99 o 
   3   1  29     1937.12     2109.62    518.07 o 
   5   1  29      521.19      551.23    654.11 o 
   7   1  29      346.71      563.91    520.09 o 
  -8   2  29     1912.95      837.89    757.22 o 
  -6   2  29      228.72      283.85    685.82 o 
  -4   2  29     1173.80      621.83    656.76 o 
  -2   2  29     4447.63     4867.76    751.08 o 
   0   2  29      523.02      928.21    471.40 o 
   2   2  29     3980.85     3340.97    563.78 o 
   4   2  29     1043.30      821.88    647.85 o 
   6   2  29      167.47     -214.63    702.32 o 
   8   2  29     2086.55     1293.42    764.23 o 
  -7   3  29     2136.96     2660.58    709.62 o 
  -5   3  29      354.31      924.61    647.74 o 
  -3   3  29     1870.80     2196.15    651.16 o 
  -1   3  29      249.14      493.74    485.65 o 
   1   3  29      362.96      618.85    445.20 o 
   3   3  29     1836.14     1639.95    499.96 o 
   5   3  29      309.23      281.95    663.60 o 
   7   3  29     2207.69     2057.09    734.40 o 
  -6   4  29      753.80     1141.26    702.41 o 
  -4   4  29     1281.82     1325.61    652.33 o 
  -2   4  29      950.45      950.01    526.61 o 
   0   4  29      686.86      588.71    537.27 o 
   2   4  29      959.53      943.80    500.67 o 
   4   4  29     1786.75     2088.08    665.11 o 
   6   4  29      698.53      334.69    722.72 o 
  -7   5  29      950.02      562.71    740.54 o 
  -5   5  29      175.30      666.12    499.12 o 
  -3   5  29     3118.01     3394.61    660.24 o 
  -1   5  29     1479.41     1276.64    515.77 o 
   1   5  29     1748.39     1953.11    538.06 o 
   3   5  29     3638.26     3172.53    490.47 o 
   5   5  29      149.72      120.02    742.95 o 
   7   5  29      888.02     -306.12    750.06 o 
  -6   6  29      267.73      615.97    737.89 o 
  -4   6  29     7675.60     6901.16    752.52 o 
  -2   6  29     1751.05     2007.38    663.20 o 
   0   6  29      991.83     1024.05    492.32 o 
   2   6  29     1596.94     1390.24    483.76 o 
   4   6  29     6787.63     8447.08    754.91 o 
   6   6  29      193.43     -194.31    739.78 o 
  -5   7  29     1124.36     1482.42    749.47 o 
  -3   7  29     1023.73      776.13    717.70 o 
  -1   7  29      660.33      660.48    677.63 o 
   1   7  29      776.40      455.37    542.60 o 
   3   7  29     1287.30      721.20    524.54 o 
   5   7  29     1086.77       38.11    760.89 o 
  -4   8  29      677.86      922.13    757.65 o 
  -2   8  29     1699.84     1203.75    718.44 o 
   0   8  29       78.81      596.26    677.54 o 
   2   8  29     1701.65      952.78    524.74 o 
  -1   9  29      362.13      433.09    760.13 o 
   0   0  30      879.47      760.88    624.33 o 
   2   0  30     3244.21     3102.23    508.14 o 
   4   0  30      128.30      541.66    654.69 o 
   6   0  30      239.94      661.69    689.63 o 
  -7   1  30       63.24      -24.13    730.24 o 
  -5   1  30     1825.78     2459.08    670.19 o 
  -3   1  30     1257.84     1486.95    661.86 o 
  -1   1  30     2325.87     1908.29    484.13 o 
   1   1  30     2386.99     2367.14    454.16 o 
   3   1  30     1276.69     1108.24    539.68 o 
   5   1  30     1608.45     1332.06    665.08 o 
   7   1  30       14.07     -106.68    746.74 o 
  -6   2  30     2101.63     2611.03    525.38 o 
  -4   2  30     9570.67     9769.45    710.27 o 
  -2   2  30     1601.23     1386.19    508.46 o 
   0   2  30     4593.99     4274.27    513.18 o 
   2   2  30     1539.83     1593.98    500.19 o 
   4   2  30    10387.50    10053.37    776.62 o 
   6   2  30     2225.52     1832.86    722.34 o 
  -7   3  30      524.10      262.91    746.19 o 
  -5   3  30      679.07      456.62    666.20 o 
  -3   3  30      998.43     1293.77    638.95 o 
  -1   3  30     1482.66     2044.10    506.10 o 
   1   3  30     1588.44     2061.50    492.66 o 
   3   3  30     1075.63      945.77    474.49 o 
   5   3  30      517.90      525.83    689.04 o 
   7   3  30      438.84      375.95    739.83 o 
  -6   4  30     5221.30     3643.37    732.36 o 
  -4   4  30      709.67      998.99    701.77 o 
  -2   4  30      253.58      497.22    654.71 o 
   0   4  30     5523.77     5410.90    492.23 o 
   2   4  30      245.25      541.04    472.49 o 
   4   4  30      606.55      642.69    691.59 o 
   6   4  30     5049.82     4161.33    759.03 o 
  -5   5  30      801.12      937.40    739.25 o 
  -3   5  30     6193.23     5449.74    689.33 o 
  -1   5  30     4627.66     3396.06    636.32 o 
   1   5  30     4239.60     3854.41    543.78 o 
   3   5  30     5712.62     4193.22    930.87 o 
   5   5  30      815.10      -20.96    729.09 o 
  -6   6  30      707.67     1183.79    774.80 o 
  -4   6  30     3405.09     2924.45    734.61 o 
  -2   6  30     1007.17      642.75    698.64 o 
   0   6  30      167.26       64.27    478.40 o 
   2   6  30     1109.28      893.43    531.16 o 
   4   6  30     2979.68     4433.91    754.24 o 
  -5   7  30     7068.24     3843.81    822.31 o 
  -3   7  30      761.76      363.27    677.01 o 
  -1   7  30     2645.52     1809.53    723.69 o 
   1   7  30     2701.46     1681.39    507.51 o 
   3   7  30      798.93      217.84    734.81 o 
  -2   8  30      384.98      315.61    729.02 o 
   0   8  30      104.84      130.17    716.28 o 
   2   0  31     2867.83     3369.05    868.31 o 
   4   0  31      667.27      781.79    654.13 o 
   6   0  31     2214.00     1557.76    727.42 o 
  -7   1  31     2827.07     2098.66    768.81 o 
  -5   1  31        6.56     -160.65    688.32 o 
  -3   1  31     3672.78     3695.70    694.65 o 
  -1   1  31     5383.75     5740.83    494.56 o 
   1   1  31     4995.02     5135.39    480.39 o 
   3   1  31     3579.68     4237.09    687.01 o 
   5   1  31        1.71      178.43    670.54 o 
   7   1  31     2276.72     1596.51    787.14 o 
  -6   2  31     2021.69     1356.94    518.38 o 
  -4   2  31       64.22      221.61    633.72 o 
  -2   2  31     2264.06     2100.51    541.86 o 
   0   2  31     5637.67     4721.73    531.96 o 
   2   2  31     2123.01     2118.60    517.29 o 
   4   2  31       31.48      701.66    685.15 o 
   6   2  31     2451.49     1906.00    747.79 o 
  -5   3  31      688.20      492.19    741.14 o 
  -3   3  31      186.96      318.77    692.16 o 
  -1   3  31     1712.25     1744.50    520.01 o 
   1   3  31     1508.51     1290.25    505.79 o 
   3   3  31      236.41      473.79    534.95 o 
   5   3  31      640.33      737.32    699.85 o 
  -6   4  31     5583.59     4102.00    785.18 o 
  -4   4  31      861.13      793.25    695.44 o 
  -2   4  31      173.62       83.19    659.14 o 
   0   4  31       10.29      635.31    506.83 o 
   2   4  31      395.69      371.27    480.92 o 
   4   4  31      878.84      950.13    711.32 o 
   6   4  31     5400.97     5440.07    795.32 o 
  -5   5  31     3547.47     4569.15    734.62 o 
  -3   5  31     3381.90     2625.16    709.19 o 
  -1   5  31      113.28     -242.57    695.96 o 
   1   5  31        5.93      164.30    489.62 o 
   3   5  31     3398.95     2198.77    733.35 o 
   5   5  31     3504.58     1693.56    771.47 o 
  -4   6  31      818.67      793.24    748.15 o 
  -2   6  31      734.44     1183.17    502.35 o 
   0   6  31     2936.18     3051.26    704.04 o 
   2   6  31      637.94      596.09    516.62 o 
   4   6  31      843.88     1247.34    753.23 o 
  -3   7  31      544.46      264.18    751.27 o 
  -1   7  31      905.20      668.77    753.88 o 
   1   7  31      977.27     1205.46    748.81 o 
   0   0  32    15047.13    16781.56    766.04 o 
   2   0  32    10579.50     9166.06    573.26 o 
   4   0  32     3399.54     2334.14    694.59 o 
   6   0  32     1850.54     1673.87    747.68 o 
  -5   1  32     1943.37     1526.54    520.92 o 
  -3   1  32     2056.71     2511.94    694.37 o 
  -1   1  32     1686.31     1622.68    486.01 o 
   1   1  32     1484.46      999.36    520.84 o 
   3   1  32     2425.59     2743.43    684.27 o 
   5   1  32     2052.85     1675.87    718.50 o 
  -6   2  32       19.71      929.62    757.54 o 
  -4   2  32     2503.83     2180.52    696.98 o 
  -2   2  32     3398.54     3507.94    691.42 o 
   0   2  32      373.66      490.96    522.25 o 
   2   2  32     3413.37     3564.55   1086.70 o 
   4   2  32     2368.09     1756.05    719.19 o 
   6   2  32       59.58     -375.91    775.96 o 
  -5   3  32       89.33      469.26    719.45 o 
  -3   3  32      705.00      178.46    718.28 o 
  -1   3  32     7067.60     5857.05    684.07 o 
   1   3  32     6989.39     5807.08    768.02 o 
   3   3  32      671.02      453.45    689.06 o 
   5   3  32       91.11        6.98    729.61 o 
  -4   4  32      628.92      292.77    525.20 o 
  -2   4  32     1203.63     1393.54    689.78 o 
   0   4  32     5516.83     5334.12   1231.88 o 
   2   4  32     1157.99      972.49    553.56 o 
   4   4  32      818.53      894.86    746.24 o 
  -5   5  32      775.16      742.42    795.77 o 
  -3   5  32     1524.22     2291.17    736.20 o 
  -1   5  32     3344.67     4513.77    695.21 o 
   1   5  32     3375.27     2465.34    517.63 o 
   3   5  32     1547.56     1230.39    741.28 o 
  -4   6  32      299.36      311.16    760.12 o 
  -2   6  32      595.82      824.32    732.23 o 
   0   6  32      910.76     1098.11    738.64 o 
   2   0  33     6619.47     6443.05    725.01 o 
   4   0  33      272.13      326.40    689.63 o 
   6   0  33     4532.92     3624.30    800.88 o 
  -5   1  33      390.65     -114.31    715.05 o 
  -3   1  33     3493.60     2983.03    736.54 o 
  -1   1  33      189.41      227.77    523.80 o 
   1   1  33      132.34      222.18    488.37 o 
   3   1  33     3372.46     3956.50    709.20 o 
   5   1  33      448.95      826.83    748.08 o 
  -4   2  33        3.64      148.59    724.51 o 
  -2   2  33      282.99      908.08    680.11 o 
   0   2  33     3868.72     4475.32    924.43 o 
   2   2  33      266.18      615.97    673.12 o 
   4   2  33       10.90     -312.41    728.32 o 
  -5   3  33     1532.34     1142.09    753.34 o 
  -3   3  33      305.88      222.89    699.16 o 
  -1   3  33     1106.71      638.32    696.75 o 
   1   3  33     1260.47     1098.17    559.29 o 
   3   3  33      342.84      391.81    873.17 o 
   5   3  33     1413.44      491.00    752.69 o 
  -4   4  33     3535.31     2364.64    752.41 o 
  -2   4  33      960.64     1363.61    711.97 o 
   0   4  33       15.04     -561.33    686.42 o 
   2   4  33     1009.60      490.95    725.95 o 
  -3   5  33      891.81      830.72    746.89 o 
  -1   5  33      320.47      347.36    716.31 o 
   0   0  34    11103.24     9312.60    791.97 o 
   2   0  34      473.76      790.64    696.65 o 
   4   0  34     2012.95     1166.99    764.23 o 
  -3   1  34       55.00     -142.24    731.51 o 
  -1   1  34     1876.25     1703.13    731.18 o 
   1   1  34     1603.07     1180.24    855.64 o 
   3   1  34       62.07     -117.47    723.25 o 
  -4   2  34     5890.49     3461.42    771.25 o 
  -2   2  34      484.47      349.28    736.66 o 
   0   2  34        6.07     -206.37    679.43 o 
   2   2  34      443.43       93.35    896.68 o 
   4   2  34     5687.08     4036.01    788.38 o 
  -3   3  34       34.39      556.25    714.99 o 
  -1   3  34     1491.78     1714.40    727.94 o 
   3   3  34       23.32      -26.03    759.44 o 
  -2   4  34     3767.39     4071.79    761.36 o 
   2   0  35     3161.95     2107.75    730.75 o 
  -3   1  35     1249.09      655.48    767.27 o 
  -2   2  35     2513.62     2080.11    750.97 o 
                                                 
